# Supplementary material for: Lifestyle shapes preclinical social and microglial deficits in an Alzheimer’s disease mouse model
Source: Mol Psychiatry. 2025 Dec 12;31(5):2391–401. doi: 10.1038/s41380-025-03368-4 (PMC13099370; doi:10.1038/s41380-025-03368-4)
Supplement: Supplementary file 2 — Supplementary Table 1 Protein Analysis [file 41380_2025_3368_MOESM2_ESM.xlsx]

## Sheet: NPX Data (2)
Olink NPX Manager 2.2.3.340
NPX data
	Panel	Olink Target 96 Mouse Exploratory(v.3801)	Olink Target 96 Mouse Exploratory(v.3801)	Olink Target 96 Mouse Exploratory(v.3801)	Olink Target 96 Mouse Exploratory(v.3801)	Olink Target 96 Mouse Exploratory(v.3801)	Olink Target 96 Mouse Exploratory(v.3801)	Olink Target 96 Mouse Exploratory(v.3801)	Olink Target 96 Mouse Exploratory(v.3801)	Olink Target 96 Mouse Exploratory(v.3801)	Olink Target 96 Mouse Exploratory(v.3801)	Olink Target 96 Mouse Exploratory(v.3801)	Olink Target 96 Mouse Exploratory(v.3801)	Olink Target 96 Mouse Exploratory(v.3801)	Olink Target 96 Mouse Exploratory(v.3801)	Olink Target 96 Mouse Exploratory(v.3801)	Olink Target 96 Mouse Exploratory(v.3801)	Olink Target 96 Mouse Exploratory(v.3801)	Olink Target 96 Mouse Exploratory(v.3801)	Olink Target 96 Mouse Exploratory(v.3801)	Olink Target 96 Mouse Exploratory(v.3801)	Olink Target 96 Mouse Exploratory(v.3801)	Olink Target 96 Mouse Exploratory(v.3801)	Olink Target 96 Mouse Exploratory(v.3801)	Olink Target 96 Mouse Exploratory(v.3801)	Olink Target 96 Mouse Exploratory(v.3801)	Olink Target 96 Mouse Exploratory(v.3801)	Olink Target 96 Mouse Exploratory(v.3801)	Olink Target 96 Mouse Exploratory(v.3801)	Olink Target 96 Mouse Exploratory(v.3801)	Olink Target 96 Mouse Exploratory(v.3801)	Olink Target 96 Mouse Exploratory(v.3801)	Olink Target 96 Mouse Exploratory(v.3801)	Olink Target 96 Mouse Exploratory(v.3801)	Olink Target 96 Mouse Exploratory(v.3801)	Olink Target 96 Mouse Exploratory(v.3801)	Olink Target 96 Mouse Exploratory(v.3801)	Olink Target 96 Mouse Exploratory(v.3801)	Olink Target 96 Mouse Exploratory(v.3801)	Olink Target 96 Mouse Exploratory(v.3801)	Olink Target 96 Mouse Exploratory(v.3801)	Olink Target 96 Mouse Exploratory(v.3801)	Olink Target 96 Mouse Exploratory(v.3801)	Olink Target 96 Mouse Exploratory(v.3801)	Olink Target 96 Mouse Exploratory(v.3801)	Olink Target 96 Mouse Exploratory(v.3801)	Olink Target 96 Mouse Exploratory(v.3801)	Olink Target 96 Mouse Exploratory(v.3801)	Olink Target 96 Mouse Exploratory(v.3801)
	Assay	Clmp	Matn2	Cpe	Gcg	Gdnf	Yes1	Il17a	Foxo1	Tnfrsf11b	Tgfb1	Pla2g4a	Il6	Prdx5	Tgfa	Ccl5	Epo	Axin1	Fst	Rgma	Nadk	Tnni3	Notch3	Snap29	Cntn1	Clstn2	S100a4	Ca13	Mia	Cant1	Kitlg	Gfra1	Ppp1r2	Adam23	Itgb6	Cyr61	Dlk1	Ahr	Ccl2	Eno2	Plin1	Wfikkn2	Flrt2	Qdpr	Fas	Erbb4	Riox2	Plxna4	Epcam
	Uniprot ID	Q8R373	O08746	Q00493	P55095	P48540	Q04736	Q62386	Q9R1E0	O08712	P04202	P47713	P08505	P99029	P48030	P30882	P07321	O35625	P47931	Q6PCX7	P58058	P48787	Q61982	Q9ERB0	P12960	Q9ER65	P07091	Q9D6N1	Q61865	Q8VCF1	P20826	P97785	Q9DCL8	Q9R1V7	Q9Z0T9	P18406	Q09163	P30561	P10148	P17183	Q8CGN5	Q7TQN3	Q8BLU0	Q8BVI4	P25446	Q61527	Q8CD15	Q80UG2	Q99JW5
	Olink ID	OID05027	OID05028	OID05029	OID05031	OID05032	OID05033	OID05034	OID05035	OID05036	OID05037	OID05038	OID05039	OID05040	OID05041	OID05042	OID05043	OID05044	OID05046	OID05047	OID05048	OID05049	OID05050	OID05051	OID05052	OID05053	OID05054	OID05055	OID05056	OID05057	OID05058	OID05059	OID05060	OID05061	OID05062	OID05063	OID05064	OID05065	OID05066	OID05067	OID05068	OID05069	OID05070	OID05071	OID05074	OID05075	OID05076	OID05077	OID05078
Sample ID/ Animal ID	Assay	Clmp	Matn2	Cpe	Gcg	Gdnf	Yes1	Il17a	Foxo1	Tnfrsf11b	Tgfb1	Pla2g4a	Il6	Prdx5	Tgfa	Ccl5	Epo	Axin1	Fst	Rgma	Nadk	Tnni3	Notch3	Snap29	Cntn1	Clstn2	S100a4	Ca13	Mia	Cant1	Kitlg	Gfra1	Ppp1r2	Adam23	Itgb6	Cyr61	Dlk1	Ahr	Ccl2	Eno2	Plin1	Wfikkn2	Flrt2	Qdpr	Fas	Erbb4	Riox2	Plxna4	Epcam
747		7.26001	5.51694	7.47769	1.54079	1.71045	1.93902	3.63308	2.96235	5.30969	3.42821	6.59082	1.72854	2.25107	5.99384	2.49033	3.47812	4.3952	8.77564	3.32569	7.33316	2.02195	5.03544	7.43184	6.06191	2.74424	5.44329	2.7384	5.34743	1.49675	1.47903	3.28684	3.15005	1.54601	2.70497	6.5514	4.10928	3.52818	10.141	3.88969	3.97205	5.4382	3.96608	5.102	4.45137	4.80037	4.47858	3.88986	3.25346
238		7.14762	5.90802	7.46953	1.58214	1.08728	1.64438	2.38795	2.72234	5.63918	3.07843	6.74466	2.3419	1.90392	5.86659	2.78194	3.75109	4.47371	8.26406	3.46339	7.33448	1.91183	5.06527	7.48743	6.14178	2.95629	5.27908	2.05329	5.20794	1.58078	1.58372	3.24392	3.1776	1.94806	2.90449	6.19631	3.8956	3.09363	10.9176	4.08009	2.78736	5.35552	4.20396	5.29855	4.35996	4.75833	4.32977	5.24708	3.26602
240		7.07185	5.72945	7.41628	1.42765	1.11791	1.5699	3.25446	2.59725	5.64396	3.3913	6.49571	1.36519	1.40446	5.78134	2.12337	2.88352	4.18462	8.78609	3.46999	6.90777	1.74977	5.13468	6.84498	6.00367	2.74191	5.51613	1.67931	5.32689	1.45173	1.42412	3.3418	2.63654	1.96436	2.63283	5.86673	3.9385	2.80849	9.74968	3.85143	2.54661	5.27937	4.00585	4.86473	4.27347	4.70605	3.68797	4.40248	3.55021
218		7.24559	5.77414	7.5136	1.63517	1.72961	1.57915	2.43018	3.14919	5.64741	3.91442	7.1201	1.61359	2.36777	6.25328	2.11152	3.32248	4.60386	8.75161	3.55258	7.22656	2.13106	5.16583	7.92284	6.10231	2.88399	5.23376	2.10966	5.58128	1.48458	1.475	3.40075	3.32398	1.73254	2.95675	6.2197	3.9987	3.03431	10.2511	3.77098	2.56083	5.48782	4.1248	5.08323	4.44126	4.67538	5.18218	5.41233	3.36739
231		7.38957	5.81419	7.53059	2.17431	1.96002	1.84242	2.98989	2.97774	5.76781	3.04432	6.45269	1.53351	1.83366	6.67125	2.5045	2.88607	4.42685	9.20852	3.44125	7.31594	1.99442	5.25733	7.14116	6.20397	3.23712	5.48559	2.40105	5.72877	1.39165	1.3016	3.2678	3.03114	1.87498	2.48534	6.25592	3.9697	3.31914	9.9438	3.86885	2.8944	5.55711	4.34717	4.63142	4.46692	4.77508	4.66227	4.59867	3.30542
246		7.51343	5.94202	7.73688	2.04851	2.03305	2.1738	3.71784	3.39764	5.55279	3.86104	6.84616	1.54057	2.38809	6.77829	2.81816	3.36829	4.85287	9.3485	3.61879	7.57924	2.13385	5.24639	7.74125	6.19596	3.01439	5.5703	3.16971	5.73101	1.69444	1.48573	3.69021	3.62782	1.76835	3.23188	6.41675	4.26565	3.60925	10.3732	3.97333	3.43183	5.69382	4.31634	5.64173	4.61276	4.8256	4.96176	4.84031	3.51788
258		7.2539	6.47421	7.58728	1.80217	1.97601	2.24143	3.50859	3.34939	5.56307	3.4618	7.53278	1.47944	2.14022	6.31276	2.37063	3.02124	5.46608	9.12822	3.38936	7.7459	1.80082	5.29081	8.5358	6.1634	3.06297	5.40606	2.86887	5.55643	1.4655	1.96677	3.40291	3.93525	1.78659	2.82681	5.96474	3.74637	3.61073	9.9841	3.72854	3.15757	5.60387	4.05781	5.4877	4.62295	4.77486	5.23958	6.40859	3.44349
288		7.01767	5.75332	7.25891	1.83364	1.54747	1.54963	2.5133	3.18289	5.82975	3.16241	7.36399	1.55251	1.71752	5.51127	1.84696	2.91207	4.95808	8.62227	3.32861	7.16956	1.91652	5.05848	8.27025	6.024	2.795	4.94085	1.68496	5.22684	1.21047	1.64731	3.12524	3.11174	1.67867	2.77582	5.79261	3.50869	2.57821	9.75344	3.6038	2.28403	5.16122	3.909	4.95722	4.26138	4.48047	5.05658	5.80063	3.47539
275		7.16318	5.91884	7.21951	1.75815	1.70305	1.89503	2.49173	2.91564	5.75712	3.31667	6.88808	1.43116	1.97527	6.25233	2.01414	3.46827	4.26951	8.66747	3.14485	7.23959	1.71766	4.94484	7.37381	6.0594	2.94575	5.51721	2.77394	5.36332	1.08019	1.19081	3.42285	3.13034	1.54525	2.76652	5.7825	3.64806	3.41766	10.3092	3.69016	3.31338	5.32936	4.15847	4.7986	4.39924	4.46965	4.88103	4.58839	3.65603
300		7.08141	6.40436	7.51868	1.31702	1.3517	1.56848	2.08249	2.73051	5.72958	3.04618	6.72971	1.16928	1.51901	6.17321	1.81889	2.77439	4.42245	9.05105	3.31367	6.99283	1.92626	5.06617	7.40507	6.09082	2.96714	4.79721	1.83072	5.57544	1.54011	1.09949	3.34733	3.07336	1.97195	2.35063	5.95443	3.99557	2.87427	9.78525	3.57787	2.57041	5.16426	4.02057	5.06148	4.40293	4.51086	3.97619	5.14038	3.35451
CONTROL_SAMPLE_CSAS2 1		6.74199	11.5411	5.43064	2.36595	2.11742	1.51663	0.52995	2.2767	10.4241	6.06463	3.34679	2.762	1.58093	4.91164	10.6722	2.25326	2.30923	8.96108	11.5637	5.45286	3.07126	10.8983	4.48325	9.22019	7.12496	1.52159	2.57452	10.2138	6.69087	10.3807	7.4024	4.17289	3.97069	6.2278	6.86803	13.5495	1.41905	4.54916	4.47479	3.21685	10.7949	3.50244	7.16054	1.51416	8.32594	1.5226	2.40296	11.9532
886		7.46368	5.65145	7.49126	1.48832	1.66028	1.79862	3.51242	2.4115	5.82404	3.09812	5.91593	1.44751	1.72408	7.41777	2.13398	3.84579	4.02988	8.72581	3.5232	6.75301	2.09994	5.27596	6.60857	6.31647	2.90074	5.62284	2.5817	5.59589	1.52944	1.53925	3.39311	2.90166	1.8341	3.01403	6.04673	3.96755	3.08185	9.83942	3.70956	2.58833	5.61239	4.42662	4.86642	4.5465	4.46708	4.08508	3.83469	3.32277
715		7.27461	5.41488	7.43355	1.32974	1.46299	1.60839	2.50879	5.10244	5.29001	3.42244	7.66188	1.7143	3.09282	6.17938	3.37933	3.65598	7.22081	8.52097	3.47544	8.47389	1.53402	5.3406	9.58033	6.30666	2.61288	5.35719	2.98558	5.46788	1.5763	4.27724	3.44316	4.6002	1.81248	3.00098	6.80746	3.74637	3.06205	10.1416	3.79533	2.37527	5.47093	4.27075	6.42277	4.91942	4.6968	7.53212	7.06893	3.65619
761		7.36683	5.98424	7.64561	1.7821	2.03863	2.52057	3.74235	2.57087	5.60218	3.60325	6.19401	1.23632	2.77006	6.24241	2.60996	3.53686	3.71216	8.74669	3.39187	7.17967	1.71423	5.21026	7.13069	6.38452	3.11035	5.86195	3.4836	5.62976	1.44645	1.26437	3.24095	3.49501	1.56266	3.15587	6.35559	3.89422	3.92913	10.5488	3.92139	3.90382	5.40622	4.32358	5.50572	4.64891	4.66332	4.65533	3.03981	3.42703
690		7.49302	6.21016	7.74412	1.04696	1.95221	2.81897	3.59649	3.65447	5.97136	3.41608	6.63909	1.54164	2.67909	6.59816	2.39545	3.92804	5.00873	8.74491	3.62211	8.27264	1.63186	5.40978	8.002	6.42609	3.03079	6.19443	4.03747	6.14681	1.57868	1.44271	3.37606	3.89162	1.95637	2.99723	6.3833	4.16883	4.47704	10.4189	3.95308	5.18078	7.52533	4.5051	5.65418	4.74254	4.63108	5.15133	4.22635	3.49418
698		7.18167	5.62346	7.5118	2.06734	1.71894	2.17265	3.67601	3.01996	5.54053	3.43343	6.51891	1.55072	2.35827	5.92191	2.80797	3.69667	4.36551	8.96016	3.34716	7.3825	2.49441	5.19888	7.68662	6.12767	2.99991	5.55188	3.43379	5.49074	1.76239	1.713	3.49097	3.76275	2.12512	3.01908	6.65132	3.58287	3.63719	10.4636	3.78114	3.78587	5.08338	4.32133	5.50095	4.54976	4.46532	4.65459	2.9719	3.36681
697		7.23856	5.54117	7.46312	1.64046	1.63084	1.71132	3.46602	2.60596	5.66833	3.17377	5.85254	1.24432	2.13835	5.99671	2.22564	4.04945	3.57137	8.85565	3.51533	6.70601	2.03958	5.29296	6.25286	6.21207	3.09139	5.52983	1.237	5.5313	1.24743	1.68715	3.58161	2.81873	2.06451	3.00745	6.41527	4.10014	3.04391	9.67314	3.85171	2.80228	5.28616	4.38122	4.3341	4.30642	4.64365	3.47004	3.48374	3.03444
709		7.02936	5.76467	7.4614	1.96307	1.78148	3.06389	3.58073	3.55752	5.46316	3.62399	6.43429	1.51659	2.3617	5.70705	2.50298	3.52281	4.55829	8.84076	3.24867	8.18557	1.97524	5.04988	7.65169	6.16449	2.74665	5.8722	3.56246	5.1185	1.58108	1.60249	3.2894	4.18856	1.85757	2.63586	6.56821	3.7756	4.39678	10.1095	4.45983	5.38546	5.0164	4.15555	5.70777	4.40936	4.77063	5.28277	3.62692	3.24658
721		7.369	6.02547	7.69158	1.35714	1.54545	2.36456	2.87683	3.31935	5.52327	3.61516	6.39494	1.61876	2.15737	6.51633	2.33971	3.33047	4.61633	9.23464	3.5014	7.70419	2.91663	5.27223	7.51439	6.46296	2.99355	5.86024	3.67033	5.54615	1.48336	1.52557	3.63698	3.99693	2.21652	3.29359	6.91739	4.07119	4.03886	10.0633	4.09389	4.3407	5.564	4.63276	5.25291	4.46361	4.73692	4.71214	3.38858	3.13029
695		7.30713	5.74314	7.60706	1.1916	1.87468	2.01027	3.8873	2.83924	5.91738	3.31845	5.63758	1.53636	2.02534	6.36527	2.38846	4.24386	4.0475	8.48496	3.46964	7.23628	1.84226	5.11643	6.97131	6.27255	3.15963	5.5816	3.10983	5.62179	1.48085	1.08098	3.53104	3.25223	1.96429	4.6224	6.42405	4.1091	3.73144	10.2748	3.75677	3.56475	5.44145	4.39437	5.07419	4.51455	4.53733	4.21615	2.63401	3.32478
687		7.39174	5.78735	7.83186	1.36985	1.92363	3.51809	4.04586	3.52392	5.76981	3.85778	6.65637	1.38627	3.2191	7.08413	2.30051	4.28724	5.16699	9.2477	3.4827	8.44711	1.94249	5.35233	8.31242	6.46179	3.02186	6.17099	4.5763	5.53699	1.68922	1.62503	3.53775	4.30189	1.85794	3.32642	6.48263	3.87549	4.76406	10.174	4.02745	4.98454	5.61013	4.91896	6.4563	4.7288	4.7562	5.53196	3.3963	3.74301
CONTROL_SAMPLE_CSAS2 2		6.80362	11.6392	5.44233	2.32579	2.06091	1.53692	0.70507	2.16204	10.4796	6.09715	3.3871	2.89335	1.96495	4.93747	10.7047	2.30669	2.42335	9.02946	11.6284	5.59713	3.03163	10.918	4.39425	9.30003	7.23714	2.00104	2.91737	10.2624	6.66506	10.4095	7.44638	4.24962	4.04292	6.18888	6.76417	13.5064	1.59323	4.49886	4.53392	3.24317	10.8655	3.50757	7.22589	1.20892	8.4519	1.04053	2.6014	11.9968
202		6.90355	5.62511	7.22186	1.32159	1.25531	1.30453	2.81323	3.00709	5.33295	2.82239	6.80311	1.24346	1.62797	5.57359	1.68512	2.81022	4.22989	8.44176	3.41882	6.874	1.52485	4.97896	7.45793	6.07435	2.48818	5.34775	1.74928	5.2095	1.04301	1.05335	3.19592	3.09751	1.63227	2.82408	6.3118	3.70285	2.56815	10.1224	3.6274	2.30971	5.09992	3.90211	5.06902	3.97936	4.60415	4.59828	4.99931	3.17403
749		7.22827	5.7347	7.47022	1.30413	1.60155	1.62006	3.52265	2.6281	5.16494	3.16461	6.44432	1.40201	1.97807	5.98207	2.26735	4.17973	4.14808	8.83348	3.32309	6.96885	1.79499	5.1946	7.38624	6.29589	2.82718	5.49593	2.88507	5.32502	1.37644	1.50578	3.56216	3.38876	1.78854	4.43599	6.35122	3.83384	3.17101	9.95191	3.88299	3.12529	5.64148	4.3398	5.29412	4.32098	4.66151	3.81354	4.48318	3.35769
767		7.40037	5.80299	7.51673	2.37191	1.76449	1.99583	2.59286	2.71459	5.87333	3.75356	6.15233	1.19868	2.68607	6.30197	2.33999	4.20066	4.19896	8.53849	3.47988	7.17913	1.78899	5.15156	7.15281	6.32868	3.01809	5.87644	3.10009	5.54587	1.42785	1.09511	3.52202	2.95245	1.74864	3.13209	6.62377	3.84502	3.35974	10.5165	3.78758	3.8525	5.44904	4.33207	5.22607	4.48463	4.49078	4.46974	3.85728	3.59735
844		7.44176	6.19141	7.69031	4.08808	1.94273	1.97802	4.49487	3.25418	6.01795	3.28589	6.62362	1.559	1.92171	6.10805	3.20846	3.40479	4.46447	9.12313	3.64295	7.28425	1.87235	5.32748	7.2932	6.46729	3.9173	5.72391	2.30239	5.23658	1.23778	1.47529	3.32238	3.2827	2.12341	2.9578	6.63176	4.32499	3.14877	9.93643	4.15208	3.24672	6.15819	4.49587	4.71477	4.37056	5.04747	5.14469	4.64745	3.83707
703		6.94103	5.60851	7.43708	2.02013	1.58492	1.6624	2.80841	2.49917	5.24367	3.49837	5.97738	1.42999	2.16729	5.97117	2.32369	4.10091	3.80696	8.45513	3.33881	6.48828	2.22918	5.29129	6.93403	6.19199	2.8479	5.64113	2.7286	5.18969	1.58357	1.44739	3.19588	3.34165	1.72811	2.99104	6.70718	3.9208	2.97145	9.91726	3.80464	2.83037	5.30516	4.15705	5.51803	4.37191	4.72049	4.00982	3.34461	3.46286
711		7.14307	5.59958	7.80153	3.14796	2.05474	3.7878	3.75897	3.43117	5.496	4.36438	7.51879	1.3911	3.82482	6.50752	3.07603	4.43003	5.51891	8.21404	3.60076	8.50555	2.91395	5.49662	9.19821	6.23653	3.24265	6.10997	4.87584	5.2895	2.20361	2.15661	3.73984	4.96052	1.93573	3.74376	7.19306	3.46391	4.94604	11.0677	4.18265	5.58042	5.17437	4.96146	7.02851	4.89199	4.90285	5.73705	4.73413	3.5563
809		7.35199	5.95937	7.57391	1.70091	1.8617	1.81746	3.87417	2.76469	5.75646	3.18991	5.72701	1.58302	2.04595	6.4417	1.64567	4.76076	3.99993	8.83285	3.45136	7.19925	2.6544	5.07035	6.64223	6.26172	3.25494	5.72421	2.21882	5.64866	1.31174	0.95589	3.39053	2.97928	1.94072	2.73186	5.91006	4.07074	3.38999	9.84663	4.18263	3.53049	6.93857	4.37238	5.07761	4.37494	4.54101	4.24873	3.00048	3.33091
771		6.99376	5.46941	7.36761	1.03062	1.35675	1.91383	2.54965	3.34429	5.61471	3.4312	7.2185	1.33234	2.21264	5.69834	2.18256	3.74276	4.86869	8.11504	3.22359	7.29662	1.74756	5.12773	8.54744	6.23789	2.66675	5.44422	3.00983	5.52029	1.46265	1.66625	2.88071	3.50364	1.4618	2.55094	5.10012	3.71322	3.2802	10.5829	3.77843	3.18315	7.11773	4.0442	5.5262	4.34284	4.3836	5.97667	4.63129	3.18926
774		7.40205	5.61831	7.60608	1.88743	1.70658	1.49606	3.74935	2.39822	5.39118	3.35548	6.99893	1.31839	1.958	6.34398	2.49267	4.34617	4.52199	9.09103	3.50542	6.81195	2.05368	5.27962	7.70058	6.36305	2.72322	5.53642	1.98843	5.57807	1.2352	1.6332	3.51844	2.88156	1.62693	3.04301	6.41146	3.92169	2.94623	10.0383	3.75461	2.69883	5.61523	4.507	5.08845	4.56771	4.6545	3.71639	5.01905	3.38436
712		7.16944	5.40845	7.53224	1.31611	1.78273	1.95483	2.74609	3.47233	5.07677	3.70239	7.39813	1.31567	2.91209	6.05907	2.66643	3.63294	5.41251	9.10587	3.31415	8.06384	1.36303	5.01184	9.09661	6.12943	2.68173	5.07075	3.74704	5.441	1.33281	2.17793	2.58251	4.43775	1.34817	2.93187	6.34368	3.53884	3.52567	10.3654	3.825	3.09582	5.24341	4.22603	6.60921	4.47154	4.46166	6.09412	4.77904	3.20493
746		7.16241	5.68583	7.43429	1.05147	1.79083	1.71017	2.72281	2.5505	5.24201	3.25328	6.95907	1.63223	2.69366	5.79891	2.05445	3.22686	4.33795	8.67814	3.39904	7.0008	1.69579	5.26825	8.04663	6.21403	2.71695	5.46106	2.87358	5.35626	1.17294	1.30614	2.94283	3.62456	1.41069	3.04321	6.76279	3.6466	3.143	10.1278	3.91873	3.43149	5.32409	4.37464	6.03448	4.27903	4.76937	4.24199	4.13966	3.6447
701		7.43615	5.67708	7.33645	1.07773	1.09345	1.65573	3.0506	2.72388	6.26841	3.31397	5.98431	1.18382	2.21577	6.18818	2.45184	4.2605	4.26223	8.88411	3.39944	7.55906	1.54318	5.10888	7.13717	6.14797	2.92658	5.88465	2.42485	5.58829	1.71828	1.35557	3.27051	3.18305	2.03679	2.81245	6.44751	4.06608	3.58251	11.3747	3.89162	3.59907	5.58348	4.21177	5.16915	4.6851	4.38054	4.20943	3.10743	3.41796
778		7.39598	5.85701	7.64052	1.18753	1.3926	2.37332	2.56772	3.27569	5.36925	3.1634	6.7046	1.33625	2.2411	6.34747	1.64233	3.01432	4.50658	9.05248	3.22829	7.92913	2.07348	5.16115	7.77601	6.32224	2.85322	5.80656	3.49678	5.56291	1.29555	1.45918	3.42461	3.55027	1.92522	3.07908	6.37088	3.92171	4.16607	10.0857	4.0375	4.63137	5.2985	4.45393	5.49056	4.45907	4.54781	4.54826	3.60337	3.06331
729		7.39421	5.7259	7.57872	2.32493	1.20771	1.89537	4.66164	2.95057	5.75255	3.54909	7.34823	1.50053	2.47689	6.15954	2.3492	4.63003	4.97439	9.05519	3.42567	7.2588	2.09277	5.43828	8.22025	6.47044	3.22622	6.05335	2.55108	5.71009	1.55594	1.79167	3.47844	3.74635	2.02755	2.93245	6.72917	4.38541	3.19702	10.3711	3.98621	3.60876	6.7569	4.57277	5.54619	4.47126	4.77211	5.02032	5.59392	3.46705
788		7.05751	5.65425	7.39534	1.70086	1.55527	2.19987	3.1383	3.85608	5.27705	3.71406	7.61061	1.41259	2.05746	5.69426	2.62356	3.19503	5.7874	9.0323	3.1762	7.84269	1.69466	4.82377	8.95816	6.11154	2.71374	5.30132	3.41555	5.12266	1.45498	2.74212	3.20807	3.81051	1.53822	2.65686	6.13351	3.79015	3.51272	10.0515	3.68754	3.93535	5.2278	4.21896	5.59154	4.44876	4.69111	6.54464	7.00942	3.1618
693		7.02406	5.55625	7.31815	1.5807	1.18865	1.48153	3.26774	3.70501	5.38175	3.48713	7.44017	1.21257	2.24981	5.94685	2.54575	3.51693	5.41657	8.62478	3.12568	7.44218	1.79689	5.01088	8.66258	6.14561	2.72752	5.18883	2.9404	5.42692	1.2376	2.69499	3.00936	3.40653	1.28111	2.71125	5.99517	3.28064	3.04098	9.81048	3.52301	3.03434	5.17633	4.04731	5.61111	4.41224	4.24659	6.17689	6.59716	3.39409
843		7.54779	5.8451	7.31134	1.6842	1.76247	1.55887	2.40084	4.06401	5.30751	3.00366	7.68659	1.64167	2.47732	5.91962	2.46365	3.21755	5.83236	8.95422	3.65638	7.32614	1.79387	5.22715	8.85869	6.13743	2.74302	5.14948	1.72917	5.50082	1.38824	2.51447	3.40931	3.39489	1.68768	2.83367	5.97241	4.00029	2.75849	9.71535	3.91858	2.11104	5.73673	4.22095	5.41519	4.51866	4.7841	6.44095	6.57712	3.72363
699		7.39765	5.51833	7.58583	1.56681	1.28411	1.32309	3.78699	2.47073	5.40302	3.26354	7.54597	1.40877	1.9619	5.91372	1.94115	3.37022	5.25909	8.75923	3.26988	6.80321	2.42503	5.2232	8.80102	6.23962	2.90853	5.29007	2.11891	5.73248	1.23224	1.98013	3.07414	3.55079	1.75019	2.57646	6.34069	4.01925	2.80052	10.1095	3.8735	2.42099	6.4754	4.25171	5.65752	4.41807	4.52452	3.68184	6.07022	3.11429
866		7.04869	5.73286	7.74039	1.48247	1.67637	2.04034	2.79838	3.23547	5.50522	3.34835	6.58578	1.56392	2.17873	6.26475	2.24161	3.2903	4.5978	8.75654	3.25618	7.20796	1.74486	5.04703	7.47977	6.11536	2.72909	5.22304	3.05531	5.63829	1.27678	1.57999	3.22704	3.11617	1.77295	2.88915	6.36197	3.86615	3.47823	10.3604	3.71753	3.85541	5.28676	4.24095	4.9865	4.61196	4.41744	4.80061	4.45059	3.23404
805		7.30657	5.74524	7.54774	1.51125	1.72545	2.09497	4.14271	3.0193	5.43159	3.34862	5.99412	1.54732	1.92044	6.69292	2.05032	3.79964	4.25965	8.1903	3.37232	7.42029	2.03305	5.05663	7.19901	6.22525	3.05915	5.41085	3.09951	5.86441	1.34138	1.57162	3.09769	3.40133	1.56503	2.4023	5.66205	3.82823	3.67622	10.1795	3.73461	3.94671	7.1397	4.2681	5.33287	4.61774	4.39265	4.49106	3.45959	3.09759
725		7.14937	5.98031	7.78553	1.56671	1.15935	2.03326	3.93323	3.10042	5.70222	3.29779	6.17699	1.10759	1.90958	6.56785	2.12532	4.4323	4.27282	8.25412	3.54511	7.30092	1.5913	5.0776	7.30481	6.24011	3.22281	5.51008	3.11025	5.65347	1.03463	1.08966	3.56642	3.17274	1.91018	2.71634	6.36575	4.18081	3.40152	10.5357	4.00637	3.48309	5.2983	4.49742	5.09518	4.41054	4.4742	4.37592	3.55321	3.24443
728		7.53902	5.89384	7.77553	1.73826	1.47525	2.32623	3.86555	3.05731	5.47616	3.73491	6.7317	1.40169	2.33565	6.07574	2.39537	3.85508	4.71408	9.12884	3.43801	7.68245	2.3579	5.31314	7.68696	6.28655	3.05753	5.77935	2.85206	5.69143	1.54485	1.70546	3.47986	3.45942	2.07059	3.12552	6.78761	3.91049	3.84139	10.3168	3.99762	3.60529	5.37366	4.4387	5.39129	4.54134	4.53973	4.49728	4.44847	3.35234
723		7.24763	5.5999	7.46636	1.64177	1.902	1.66822	2.9793	2.44545	5.31691	3.10766	5.49538	1.36785	2.30571	6.08252	1.25814	3.84182	3.56985	9.04884	3.6423	6.74427	2.00065	5.2119	5.91171	6.26738	2.87937	5.92459	2.16697	5.60246	1.16771	1.11146	3.61762	2.47917	2.0589	2.4125	6.52664	4.22851	3.25121	9.50749	4.0311	2.84796	5.94114	4.51514	4.20837	4.49443	4.76588	3.27929	3.27292	3.68247
802		7.52536	5.9936	7.72306	1.92024	1.46782	2.412	3.33545	3.41355	5.797	3.12633	7.08663	1.29042	1.91432	6.24257	2.17759	3.56824	5.00309	9.03834	3.58565	7.2313	1.83607	5.28722	8.00206	6.40023	3.10729	5.82148	2.30977	5.79299	1.16645	2.00573	3.29551	3.21893	1.86716	3.06958	6.37128	4.06761	3.47066	9.62429	3.89726	2.64302	5.66853	4.57753	4.62617	4.52121	4.84865	5.49058	6.18157	3.61448
722		7.02209	5.34749	7.26181	0.91645	1.23183	1.13941	3.15416	2.83366	5.33419	3.29191	6.95839	1.15742	1.9968	5.61451	2.2506	3.35322	4.61662	7.49791	3.20411	6.79401	1.99642	4.97555	8.02167	5.84086	2.58862	4.99683	2.84185	5.38747	1.24607	1.66268	2.96736	3.29106	1.48686	2.5635	6.06087	3.61138	2.84155	10.2177	3.6724	3.01095	6.22713	3.95673	5.66229	4.21374	4.12081	4.85074	4.90086	3.52654
768		7.41774	5.90649	7.62751	2.0847	1.3322	1.87848	3.44485	2.79232	5.69469	3.2324	6.17124	1.62113	2.21365	6.38492	1.4349	4.29068	4.05656	9.14253	3.61263	6.8371	2.83182	5.17728	6.7502	6.37118	3.12886	5.83304	2.5668	5.74547	1.28354	1.24235	3.56766	3.11703	1.84775	2.67108	6.39617	4.35357	3.41859	9.46756	3.95103	3.29189	5.84189	4.60786	4.55536	4.30218	4.79396	3.93523	4.25435	3.42475
738		7.09739	5.60307	7.57139	1.40998	1.44865	1.88777	2.69474	3.73938	5.02545	3.15055	7.16672	1.45313	2.41507	6.29833	2.60774	3.36844	5.35487	8.67007	3.11063	7.7184	1.69894	5.00584	8.43361	6.01685	2.66568	5.59168	3.29327	5.15504	1.23296	2.28074	3.23552	3.6401	1.21771	3.0613	6.37341	3.75245	3.58119	9.93993	3.81901	3.40068	5.28776	4.2978	5.71381	4.61858	4.51282	6.26127	5.30035	3.12025
769		7.25689	5.91087	7.60745	1.31404	1.28312	2.21401	2.51532	3.40888	5.68436	3.57717	7.22235	1.47677	2.51907	5.67672	2.17202	3.50042	4.98921	8.87359	3.36527	7.28792	1.96357	5.18922	8.0918	6.268	2.91413	5.66981	3.20353	5.37995	1.33992	1.85003	3.25146	3.27719	1.7901	3.21289	6.80583	3.73043	3.60096	9.98349	3.94262	3.97009	5.22503	4.47461	5.26326	4.33522	4.63214	5.68228	5.92961	3.5261
691		7.39612	5.62871	7.86147	2.16992	1.58584	3.98046	4.24923	3.77896	5.85321	4.1276	7.32277	1.41305	3.91905	6.82023	2.82572	4.39058	5.5825	9.17919	3.425	8.75065	2.213	5.40785	8.97271	6.40448	2.97249	6.39779	4.70979	5.90602	2.02914	2.19948	3.25945	4.4769	1.78472	3.50095	6.92457	3.77045	5.2996	10.7425	4.15193	5.56723	6.15606	5.18227	6.54288	4.92593	4.66264	6.62683	4.51443	3.80181
770		7.38107	5.90181	7.57987	1.22966	1.70641	1.59557	3.26244	3.07954	5.42278	3.416	7.33751	1.41804	1.98331	6.44619	2.42656	4.59869	4.94469	9.18217	3.36749	7.00415	1.81371	5.17249	8.32145	6.37591	2.97245	5.28894	2.4146	5.66028	1.20679	1.89851	3.34919	3.73113	1.57768	2.78702	5.61781	3.82038	3.08757	10.0239	3.71042	3.03894	5.33504	4.15112	5.74482	4.54033	4.60437	5.26852	5.49134	3.4558
214		6.93487	5.73806	7.32805	1.83746	1.28294	1.90401	2.70316	3.72229	5.25916	3.11042	7.16354	1.17326	2.45598	5.75392	2.33825	3.31553	5.30742	8.74516	3.16905	8.23645	1.81341	5.01073	8.14068	6.07928	2.76877	5.41139	3.08999	5.25313	1.36728	2.11924	3.28705	3.93572	1.73633	3.01688	6.08251	3.74602	3.48211	10.1891	3.79814	3.83554	5.16887	4.29243	5.64951	4.24792	4.64674	5.68674	5.64839	3.32063
692		7.35938	6.05572	7.50701	1.2531	1.42111	1.95357	2.95226	2.53696	5.93445	3.52935	6.77923	1.31298	1.98004	6.13237	2.23977	4.10263	4.25531	8.14686	3.47695	7.14868	2.94852	5.27278	7.42284	6.28232	3.26768	5.69944	2.43792	5.72286	1.40482	1.52271	3.14019	3.13705	1.85199	3.15533	6.40103	3.79301	3.23246	10.7166	3.67571	3.6329	5.82716	4.34062	5.04715	4.55675	4.49994	4.13908	4.72931	3.39721
766		7.13585	5.66967	7.5431	1.43073	1.66408	2.21693	3.73437	2.54973	5.41391	3.64108	6.68183	1.44135	2.06128	6.15965	1.97587	3.4871	4.41057	9.10099	3.26038	7.10268	2.05801	5.18614	7.40633	6.26763	2.69087	5.76368	3.00731	5.62594	1.1841	1.41153	3.58249	3.33268	1.6906	3.08728	6.65995	3.84468	3.56349	9.63075	3.70439	3.28433	5.63977	4.5109	5.1761	4.28134	4.62816	4.26914	4.36156	3.31166
717		7.24075	5.77991	7.68739	1.28125	1.89525	2.84707	4.12322	3.43685	5.53147	4.3029	6.45632	1.36462	2.50747	6.28951	2.81378	3.36216	4.78182	9.27127	3.48444	8.04473	1.85532	5.23348	8.09872	6.3533	3.11022	5.60925	4.15555	5.9796	1.7571	1.44935	3.24352	4.38269	1.85782	2.80935	6.28176	4.1873	4.01452	10.6342	3.79513	4.08371	6.81044	4.55284	5.90525	4.675	4.6646	6.00579	3.28814	3.14654
752		7.16771	5.79588	7.51622	1.1472	1.4948	1.57513	3.41509	2.44363	5.38369	3.1281	5.78958	1.19164	2.50835	6.55008	2.07581	4.08455	3.76089	8.81627	3.40593	6.67047	2.02997	5.09051	6.69135	6.23405	2.7249	5.62627	1.86767	5.49164	1.10116	0.97233	3.51	2.53672	1.57232	3.06081	5.965	3.6344	2.96136	9.49302	3.66206	2.73635	5.49683	4.39603	4.51797	4.2991	4.53534	3.47359	3.10202	3.39549
696		7.27392	5.85752	7.50056	2.24759	1.46066	1.44268	4.3258	2.57618	5.83853	3.38377	6.02946	1.43738	1.96211	6.48743	2.36098	4.60898	3.80802	8.16105	3.40322	6.7814	2.0678	5.24472	6.55163	6.32137	2.91343	5.60148	1.76906	5.75153	1.29766	1.18019	3.16335	2.51488	1.80785	2.97434	6.2374	3.84504	2.67378	9.86596	3.60392	2.64053	6.79239	4.2715	4.54214	4.49336	4.50733	3.82633	3.98489	3.29429
694		6.92835	5.59823	7.40306	1.82708	1.67594	1.8676	2.73561	2.66552	5.53774	3.2624	7.51774	1.44719	1.97213	5.80145	1.75533	3.23809	5.68223	7.78931	3.30197	6.76127	2.11663	5.10886	8.88218	6.27751	2.86588	5.26807	2.41687	5.50163	1.09129	2.78885	3.35048	3.6882	1.73368	2.88081	6.14014	3.63982	2.80755	10.0156	3.74423	2.61906	5.84432	4.30681	5.39002	4.35055	4.3835	3.7275	6.4629	3.2788
737		7.0684	5.6875	7.51406	1.22021	1.35183	1.72777	3.60495	2.88843	5.47719	3.45686	7.01471	1.38623	2.97956	5.95455	2.53028	2.82853	5.13804	8.09845	3.50864	7.49356	2.55821	5.04362	8.72	6.11652	2.91849	5.24053	3.42158	5.45221	1.47534	1.8226	3.59705	3.82733	1.75911	3.11702	6.72632	3.6367	3.24095	11.1959	3.7201	3.76172	5.44539	4.37574	6.42954	4.58797	4.50993	4.60589	5.1028	3.18931
889		6.80652	5.46399	7.5831	1.99456	1.62295	3.74807	1.86813	3.57503	5.35492	3.90141	7.12499	1.01699	3.47051	6.16683	2.63559	2.7026	5.60802	8.55891	3.07072	8.84234	1.55606	5.08159	9.33411	6.00037	2.74079	5.9086	4.77589	5.27726	1.70507	1.70491	2.88477	4.51281	1.44121	2.76943	7.22763	3.05546	5.25725	10.6514	3.96347	5.20201	6.25004	4.49021	6.44714	4.53963	4.17521	5.79513	3.9013	3.78116
750		7.20286	5.68644	7.35743	1.51335	1.80815	1.33163	3.65298	2.96623	5.5378	3.06296	7.53487	1.63975	1.44456	5.72282	1.98877	3.18107	5.16349	8.09537	3.60105	6.53289	1.89985	5.21763	8.45192	6.20813	3.08248	5.1465	1.28466	5.61	1.46945	1.99863	3.40826	3.34364	1.83566	2.66251	5.94411	4.10627	2.47078	9.77362	3.78448	1.84393	7.0402	4.12074	4.59158	4.51701	4.8258	5.05898	6.52533	3.30603
884		7.55309	6.78901	7.7895	2.7787	2.38099	1.99053	4.58798	2.62506	5.94593	3.66527	7.04691	1.27071	2.23421	6.99267	2.32662	4.6505	4.68377	9.44291	3.56326	7.10766	1.73572	5.29568	7.89022	6.48315	3.74137	5.74885	2.44222	5.77827	1.51415	2.06275	3.66167	3.2378	1.80268	3.40835	6.20287	4.32082	3.10125	9.74145	3.83024	3.27286	6.08699	4.44456	4.9468	4.66891	4.7442	4.31794	5.79384	3.83088
727		7.17806	5.61938	7.4765	1.28085	1.5129	1.77547	3.79656	4.20331	5.36923	4.02587	7.56604	1.23575	2.98425	5.70497	2.81256	4.44968	5.93386	8.08567	3.25972	7.87285	1.74746	5.14064	9.05013	6.16565	2.90126	5.40791	3.39524	5.40603	1.29433	2.7262	3.36822	4.02849	1.706	2.72989	6.88215	3.84018	3.24728	10.8754	3.75676	3.0122	5.11732	4.28264	6.02065	4.502	4.62949	6.58819	5.78675	3.37892
885		7.46582	5.69359	7.3604	1.543	1.28905	1.39815	3.92321	2.65919	6.07019	3.10377	6.98192	1.52121	1.8357	6.33816	1.59261	4.08462	4.41573	9.01157	3.5636	6.64897	2.05591	5.42297	7.46089	6.47366	3.2133	6.02054	1.73647	6.0395	1.27428	1.45714	3.37707	3.04328	2.19055	3.10689	6.40174	4.22206	2.79861	9.66189	3.97001	2.57854	6.98989	4.57799	4.49171	4.51461	4.57681	3.78273	5.29891	3.62938
700		7.20162	5.37967	7.34621	1.33568	1.29183	2.5621	2.74548	3.97772	5.0728	4.11202	7.5454	1.27373	2.88858	6.94055	2.893	3.48063	5.79652	8.85684	3.56423	8.45499	1.87823	5.19718	8.95828	6.24484	2.9301	5.83235	3.96566	5.40069	1.66116	2.99556	3.08812	4.33046	1.46903	3.1686	6.53655	3.91074	4.07275	10.1529	3.83661	4.6953	5.39171	4.47813	6.09258	4.95822	4.67297	6.51403	6.46531	3.39027
736		7.51982	6.0189	7.59321	1.71404	1.6971	1.68319	3.44277	2.49733	5.97962	3.28324	6.05791	1.51554	1.73554	6.00235	1.91626	4.50964	3.92875	8.23403	3.82604	6.58915	1.72656	5.14897	6.80775	6.33297	3.19826	5.41798	1.39642	5.73371	1.46098	1.56592	3.80738	3.09817	2.06811	3.22977	6.51349	4.30113	2.80241	10.3493	3.82149	2.22224	5.65641	4.41387	4.31773	4.43469	4.76356	3.56893	2.90013	3.54731
689		7.40032	5.96515	7.64929	1.59762	1.5672	1.72571	3.15585	2.54642	5.72691	3.65229	5.68339	1.50938	2.05138	6.7097	2.19958	4.57883	3.79835	9.22409	3.64716	6.8777	1.92187	5.19742	6.45069	6.30346	3.22861	5.89602	2.49669	5.77496	1.54949	1.27679	3.6496	2.99837	1.82926	2.84526	6.5316	4.31001	3.34585	10.4847	3.96476	2.78947	5.80788	4.63133	4.9955	4.51252	4.62265	3.57652	3.24516	3.42802
760		7.29111	5.85238	7.60714	2.03005	1.64106	1.81417	4.09022	2.78857	5.85377	3.24111	5.83349	1.26509	2.13959	6.08548	1.94408	4.77694	3.96607	8.50789	3.57739	7.28039	2.67854	5.26025	6.58893	6.32084	3.06925	5.75035	3.01863	5.62929	1.52732	1.18983	3.59687	2.81174	1.84179	2.53381	6.43329	4.01839	3.45047	10.0368	3.84481	3.68755	5.54841	4.38579	5.03436	4.46817	4.66874	3.97368	2.73322	3.5366
779		7.15361	5.62642	7.48559	1.48483	1.52264	1.13186	2.31157	2.29568	5.40341	3.33389	7.11148	1.29133	1.95079	6.05899	1.85006	3.65889	4.42315	8.83928	3.40111	6.28209	2.31746	5.08933	7.83515	6.27231	2.98764	5.30872	1.73288	5.41842	1.3361	1.63817	3.2216	2.73122	1.66519	3.11111	5.94643	3.96861	2.83106	9.38154	3.74118	2.62149	5.62068	4.39355	4.76426	4.3297	4.64703	3.11579	5.99965	3.2706
754		7.33934	5.92194	7.58055	1.73145	1.48181	1.26057	2.66294	2.36271	5.7924	3.27963	6.65332	1.24396	1.70495	5.80129	1.6378	3.2481	3.92753	8.8786	3.47461	6.3032	2.0151	5.37432	6.95902	6.36192	2.84974	5.69365	0.72132	5.52702	1.18674	1.42216	3.47096	2.77301	1.93773	2.60214	6.12778	4.01928	2.56392	9.64543	3.84374	1.6435	5.81103	4.43648	4.40922	4.34343	4.70375	3.37715	4.86547	3.50435
891		7.22806	5.86058	7.44841	1.95593	1.68638	1.70599	2.94016	2.91951	5.84804	3.43302	6.68046	1.78275	1.93632	6.30134	5.00665	3.02296	4.50152	8.86306	3.35552	7.35621	1.67579	5.03985	7.44242	6.06191	2.88382	5.20246	2.72094	5.55094	1.48179	1.57928	3.25671	3.12947	1.6377	3.00543	5.84715	3.57441	3.62179	10.1394	3.60001	3.72376	5.70444	4.17147	5.55136	4.3404	4.69635	4.36526	4.54572	3.25004
215		6.87218	5.64195	7.18227	1.53441	1.58673	1.70353	1.9686	3.37778	5.24601	3.71394	7.36802	1.54748	2.15182	5.6239	2.41537	3.46252	5.05689	8.23915	3.35748	7.19913	1.74054	4.97815	7.9895	6.06379	2.71032	5.12705	2.55167	5.20788	1.56019	1.81749	3.21616	3.16986	1.55339	2.86787	6.3374	3.89384	2.85173	9.85213	3.6013	3.00473	5.21716	3.98383	5.36678	4.29575	4.54828	5.77463	5.76655	3.29208
745		6.7289	5.02194	7.10571	1.14471	1.16929	1.9389	3.63085	2.85808	5.2515	3.32791	7.56336	1.22725	2.33521	5.68805	2.19285	3.36391	5.38065	7.56708	3.12665	7.12873	1.88837	5.01812	9.03288	5.97282	2.74895	5.44315	3.06304	5.3006	1.03176	2.32193	2.70008	3.7088	1.4789	6.22223	6.79213	3.41119	3.43022	10.7286	3.60207	2.80736	5.77909	4.01151	5.66574	4.35741	4.09887	4.99356	6.41561	3.24938
211		7.13525	5.84001	7.41615	3.08438	1.54448	3.48824	1.96712	3.46284	5.76244	4.18226	6.92811	2.24488	4.23729	6.26923	2.04247	3.54591	5.17879	8.49888	3.57185	8.17494	4.00353	4.94461	7.74116	6.03013	3.31824	6.86173	4.10233	5.42679	1.66969	1.70831	3.73073	3.11005	1.74151	3.19259	6.83144	4.11286	4.44332	10.413	4.31073	6.23429	5.55477	5.16184	6.01996	4.58502	5.24798	6.08779	4.30714	3.32934
890		7.10782	5.6932	7.40585	1.40281	1.39446	2.44136	1.18317	3.71662	5.98711	3.5438	6.81475	1.52449	2.00947	6.256	1.82893	2.8393	4.82198	8.44052	3.61012	8.38046	1.65829	5.09677	7.92542	6.16805	2.72143	5.84645	3.16873	5.59836	1.19434	1.73174	3.42395	3.69771	1.76368	2.78349	6.15368	3.80521	3.8911	10.2147	3.65275	4.25379	5.43121	4.26885	5.57636	4.42672	4.36428	5.97425	5.0303	3.37525
236		7.04063	5.76444	7.33279	0.99367	1.38815	1.41408	2.26104	2.79979	5.42996	3.41364	6.7813	1.47958	2.02433	6.01085	2.10362	3.10494	4.49775	8.71796	3.55019	7.12474	1.51381	5.13459	7.67604	5.99722	2.70425	5.57109	2.29985	5.42457	1.39615	1.70723	3.05469	3.18943	1.72956	3.17628	6.29883	3.94259	3.22887	9.78495	3.55346	3.52441	5.24576	4.12331	5.06929	4.14624	4.40248	4.3563	4.96421	3.15802
772		7.45342	6.1292	7.78181	1.09948	1.72226	1.56946	2.81994	3.1409	6.0869	3.80153	7.71122	1.12482	2.33756	6.69365	2.31683	4.70014	5.96191	9.58992	3.57412	7.20391	1.8383	5.46065	9.13408	6.48606	3.30754	5.72702	1.7178	5.91923	1.60886	2.64862	3.68078	3.99908	1.86405	3.33016	6.56656	4.02589	3.09819	10.1268	3.79067	2.53214	5.82396	4.43808	5.41226	4.80038	4.69884	5.08884	6.92013	3.76583
264		7.30264	5.91733	7.54411	1.86513	1.82109	1.52053	2.62301	2.65666	5.92724	3.25378	7.51825	1.2593	1.7994	5.88048	1.30374	3.18657	5.18669	9.10432	3.42863	6.99092	1.99241	5.14682	8.53061	6.25623	3.13465	5.16954	1.53668	5.72386	1.18851	1.99594	3.28907	3.48337	1.85542	2.63142	5.91964	3.88977	2.93994	9.69843	3.75039	2.0332	5.63008	4.26148	4.82171	4.39729	4.5486	4.29521	6.50496	3.46437
710		6.99645	5.30408	7.55899	1.2277	1.54559	2.8617	3.47017	2.64169	5.0757	4.0312	6.26873	1.20888	3.08496	6.09701	2.52678	4.33837	3.90162	9.10046	3.08761	7.62516	1.90669	5.50943	7.9175	6.15102	2.53237	5.9395	4.01187	5.3744	1.60131	1.0001	2.47993	3.94476	1.18903	2.66587	6.96071	3.65854	4.25263	11.1056	3.89685	4.74161	6.14703	4.40206	5.82072	4.4247	4.34611	6.11092	2.56226	3.2561
277		7.08586	5.87279	7.31984	2.56981	1.45396	1.88667	2.08362	2.86057	5.78677	3.65217	5.55331	1.38444	1.70186	6.06252	2.19463	3.31135	4.09989	9.06417	3.35302	7.66529	1.76034	5.33	7.06905	6.06395	2.45297	5.59111	2.60315	5.69768	1.53324	1.25623	2.96846	2.97305	1.79835	2.8739	6.55957	3.90732	3.51119	10.5565	3.66579	3.84212	7.06859	4.1847	4.86369	4.41352	4.57385	4.16076	3.25117	3.47114
716		7.18255	5.78048	7.54386	1.75121	1.66784	1.69221	1.94498	2.82714	5.5028	3.35947	6.60149	1.42628	2.14227	6.0194	2.06936	4.03976	4.40564	7.81208	3.59018	7.15458	3.22307	5.14259	7.1983	6.1729	2.82896	5.60398	2.41067	5.68575	1.30746	1.38483	3.21066	3.10153	2.02149	3.00404	5.54146	3.81173	3.07637	9.95316	3.9322	3.29474	7.15173	4.21027	5.18236	4.46154	4.52754	4.62473	4.42056	3.22689
CONTROL_SAMPLE_CSAS2 3		6.89372	11.6061	5.46216	2.72749	2.06387	1.67568	1.21529	1.89741	10.4838	5.9815	3.15051	2.83463	1.6387	5.16053	11.02	2.34214	2.12412	8.92926	11.5931	5.6725	2.98099	11.0541	4.28349	9.29811	7.19887	2.20643	2.94311	10.3837	6.65887	10.2918	7.38093	4.31301	4.1242	6.07514	7.09202	13.5223	1.0987	4.62281	4.52634	3.29677	10.7665	3.7084	7.28353	1.59786	8.30157	1.0026	2.27463	11.9927
719		7.44675	5.73514	7.51554	2.13067	1.40406	1.27663	4.48808	2.64808	5.66558	3.02874	5.54546	1.43832	1.77569	5.97407	2.04163	4.30336	3.52521	8.83518	3.39337	6.49527	2.25629	5.22051	6.43425	6.25271	2.92488	5.52861	1.24837	5.98564	1.48324	1.25381	3.10924	2.45495	1.87756	3.06454	6.34747	4.16942	2.53649	10.012	3.87874	2.76293	7.00593	4.2119	4.45373	4.38406	4.53144	3.81727	3.33061	3.1513
304		7.08362	5.67351	7.40927	1.67464	1.52254	1.49808	2.19765	3.3016	5.64499	3.39981	6.86026	1.28583	1.90548	5.73733	1.99423	3.00151	4.55939	8.01504	3.40998	6.92713	1.76122	4.9522	8.19236	6.13347	2.90976	4.77211	2.63081	5.35069	1.33929	1.77349	3.26886	3.30267	1.6972	2.4868	6.39469	3.49029	2.61392	10.2878	3.65149	3.26476	4.97984	4.06505	5.74628	4.26692	4.44549	5.20311	4.7976	3.64263
290		7.18005	5.94677	7.68871	1.43678	1.64413	3.39258	2.25048	3.90861	5.74787	4.05117	7.16028	1.36122	2.98588	6.23059	2.31693	2.9076	5.18699	8.87867	3.31837	8.75539	1.8979	5.2166	8.34572	6.25949	2.97659	6.19145	4.70537	5.5638	1.64134	2.00621	3.13197	4.45748	1.84041	2.98254	5.7849	3.73961	4.85234	10.2441	4.07931	5.15019	4.99529	4.63245	6.22511	4.59358	4.64042	5.79332	5.31039	3.588
CONTROL_SAMPLE_CSAS2 4		6.78286	11.4345	5.42048	2.39721	1.91658	1.75009	1.1627	2.08646	10.3192	5.88495	3.06212	2.95025	1.72327	5.14933	10.9286	2.41342	2.23453	8.83091	11.5173	5.69362	3.08509	10.9132	4.22027	9.25877	7.03969	2.18916	3.27779	10.2446	6.64772	10.1561	7.43199	4.13289	4.09349	6.25505	6.99659	13.4145	1.44654	4.71587	4.43098	3.35729	10.7179	3.67671	7.22653	1.77285	8.41966	1.2122	2.19675	11.9152
303		7.10919	5.74727	7.55664	1.95062	1.6499	2.9858	3.8486	3.41539	5.35699	3.83268	6.7754	1.53276	2.86384	6.45155	2.56061	3.60275	4.78999	8.66511	3.42361	8.26251	1.96706	5.16924	8.12143	6.10749	2.87159	5.94018	4.20028	5.59536	1.87054	1.57324	3.39147	3.94965	1.75613	3.27607	6.91535	3.79785	4.504	10.4793	3.8138	5.42552	5.4734	4.7033	6.07611	4.57492	4.74694	5.80364	4.1723	3.18479
686		7.11041	5.67219	7.35482	1.25089	1.46914	1.57631	3.5771	2.42262	5.55816	3.25811	4.80433	1.32576	1.51641	5.97939	1.64386	4.55499	3.38949	7.91843	3.48319	6.61965	2.24726	5.1702	5.50332	6.23121	2.84292	5.53926	2.47874	5.39916	1.55264	1.17254	3.35879	2.59982	1.85746	2.9926	6.71831	3.89131	2.89447	10.0828	3.85701	3.31146	5.2908	4.30801	4.68032	4.26452	4.64259	3.67522	2.33156	3.19166
293		7.39019	6.01787	7.67338	1.96179	2.04362	3.37363	3.19713	3.60699	5.89149	4.18429	6.88245	1.39083	3.37373	6.68294	3.00029	3.16674	5.06786	9.33542	3.47236	8.46825	1.76465	5.33903	8.35092	6.2769	3.11191	5.9538	4.66863	5.53328	2.04949	1.59966	3.6778	4.15246	1.73101	2.93292	7.17624	3.82731	4.64055	10.7463	4.01396	5.47554	5.49856	4.77564	6.47633	4.7774	4.74055	6.18949	4.19168	3.74784
296		7.08555	5.55788	7.26429	2.00964	1.37664	1.71668	2.8289	2.67901	5.63282	3.31106	6.52256	1.41747	1.38003	6.06553	2.28741	3.32326	4.1636	8.08452	3.33574	6.92836	1.78262	4.88943	7.30641	6.01828	2.54854	4.94663	2.21551	5.46376	1.35057	1.57408	3.11961	2.92746	1.80081	3.10774	6.52757	3.77607	3.12586	10.1333	3.69217	3.0063	5.31284	4.03043	4.53844	4.40192	4.61257	3.89484	5.41577	3.28316
780		7.46293	5.82742	7.7594	2.79399	2.10579	2.8425	4.44612	3.19178	5.21981	3.52741	5.95926	1.56183	2.58225	6.56858	2.56202	2.99433	4.54096	9.0874	3.59158	7.91727	2.05101	5.27465	7.6453	6.26956	2.96506	5.67011	3.86317	5.61203	1.55836	1.32553	3.65067	3.39953	1.78389	3.51582	7.1881	4.29046	4.11747	10.2146	4.0638	4.58058	5.69739	4.80277	5.77482	4.60562	4.66061	4.59208	2.86471	3.27621
295		7.29359	5.99004	7.51945	1.44547	1.95883	1.95026	3.21317	2.82038	5.58487	3.43337	6.41232	1.40459	1.60284	6.37476	3.41703	2.80728	4.25974	9.04024	3.51556	7.20758	1.8223	5.14684	7.20693	6.18938	3.08946	5.16561	2.61716	5.67651	1.3752	1.39887	3.60812	2.93879	1.93891	2.96279	6.64395	4.07164	3.11819	10.1131	3.61567	2.86616	5.58629	4.19152	4.99231	4.46454	4.66215	4.43452	5.10232	3.63125
753		7.74679	6.24498	7.75436	2.48198	1.80781	1.56072	4.29455	2.71041	5.83581	3.07185	5.64123	1.98392	1.78488	6.90631	1.8593	3.58278	3.7782	8.96415	3.69326	7.10051	1.93045	5.31089	6.29261	6.47646	3.07137	5.65961	2.35536	5.91692	1.36572	1.09109	3.50941	2.62455	1.99353	2.67336	6.25127	4.29037	2.94036	10.1159	3.88306	2.78526	5.81594	4.61942	4.67186	4.70326	4.72909	3.47261	3.16537	3.66804
718		7.44346	5.86381	7.56407	1.8651	1.24551	1.85361	4.92028	2.79138	5.68344	3.23946	6.68975	1.55631	1.98067	7.18868	1.63785	3.52259	4.3448	8.86666	3.49283	7.22244	2.03589	5.22153	7.33633	6.23416	2.93573	5.82911	2.96861	5.86557	1.43109	1.43511	3.5737	3.05329	1.77229	2.95175	5.94071	4.21126	3.51531	10.2055	3.90077	4.06026	6.07294	4.54716	5.06836	4.51554	4.48673	3.98086	4.76198	3.30588
289		7.42772	5.84454	7.62515	1.74966	2.00046	2.18413	3.72408	4.03478	5.45533	3.74397	7.45388	1.41363	2.58793	6.21642	2.19323	2.65504	5.807	9.17743	3.69482	8.16812	1.83964	5.38118	8.81356	6.32266	2.93743	5.61343	3.00115	5.56441	1.62112	2.61944	3.38652	4.31084	1.749	2.77108	6.77212	3.8532	3.5773	10.0645	3.86004	4.75821	5.94931	4.46051	5.62817	4.63502	4.88215	6.36412	7.14867	4.11235
287		7.21536	5.55578	7.52067	2.12267	1.79609	1.55116	1.92713	3.74405	5.42957	2.97525	7.16018	1.31024	1.76816	5.96286	2.19503	2.4954	5.04469	8.83738	3.44881	7.0511	2.06804	5.03583	8.31336	6.10666	2.84603	5.06959	1.92797	5.48805	1.36158	2.32889	3.37881	3.34252	1.73681	4.78574	6.11404	3.89852	2.77966	9.50794	3.73768	3.01184	5.57321	4.2461	4.91726	4.38516	4.7821	5.85593	5.94165	3.87674
865		7.40101	5.7517	7.51622	1.29033	1.23449	1.61524	3.53322	2.66387	5.60459	3.01664	7.03285	1.56482	2.22572	6.52636	2.08558	3.85691	4.53	8.76719	3.51868	6.75516	2.19162	5.22216	7.79645	6.27119	2.76064	5.67484	3.20687	5.68003	1.31165	1.83445	3.62792	3.31414	1.94936	2.86724	6.59274	3.96968	3.34246	9.93593	3.70386	2.52321	5.69283	4.49404	5.31342	4.80228	4.58517	3.90134	5.68539	3.50773
720		7.24274	5.68545	7.51673	1.22838	1.50071	2.00151	3.01998	2.91418	5.33599	3.93272	6.99374	1.45588	3.68883	6.42173	2.78713	4.03532	5.10921	8.88221	3.42722	7.54496	2.35488	5.21863	8.62965	6.28192	2.64228	5.29632	4.38151	5.64108	1.67006	1.9858	3.20841	4.08221	1.72412	3.39973	6.79393	3.90159	3.48461	10.4142	3.84928	3.53689	7.05622	4.56187	6.48907	4.46061	4.60381	4.77829	4.06298	3.3977
724		6.93135	5.49907	7.27006	1.57054	1.5288	2.05156	3.00036	2.772	5.24009	3.44096	6.57788	1.30192	2.18968	5.79647	3.35623	4.47889	4.21343	7.9166	3.42708	7.25342	1.89203	5.038	7.57204	6.00709	3.04051	5.39204	3.36832	5.26348	1.40158	1.47631	3.45939	3.26652	1.48224	2.59136	6.71551	3.75735	3.55693	10.5351	3.79972	4.09987	5.09802	4.24415	5.63649	4.31991	4.50953	4.31102	4.961	2.99319
702		7.27985	5.75129	7.23814	1.5651	1.58614	2.22824	3.59068	2.99874	5.53515	3.18458	6.60485	1.50538	2.11952	6.10278	3.06851	2.81336	4.46202	8.76672	3.413	7.63808	1.95427	5.02355	7.26334	6.13473	3.03602	5.17375	2.80795	5.41301	1.37193	1.63833	3.13251	3.30645	1.85626	2.84856	6.10241	4.06936	3.32253	10.251	3.69489	4.29741	5.57427	4.12472	5.27924	4.52913	4.68207	4.68725	4.46798	3.35647
777		7.51306	5.90166	7.49031	1.41086	1.65119	1.89248	3.69615	3.19311	5.90231	3.40514	7.14288	1.31867	2.24056	6.51215	2.25528	3.5904	4.90223	8.69853	3.62865	7.76096	2.01316	5.43122	8.02903	6.4968	3.14044	5.90199	2.70439	5.78949	1.28515	2.16959	3.53583	3.51882	1.92116	3.05493	6.08007	4.21772	3.47529	9.80389	3.83974	3.07821	5.81727	4.56314	5.04464	4.67074	4.94687	5.1184	5.80091	3.70628
262		7.32897	5.83486	7.36473	1.49413	1.68956	1.40403	3.35428	3.43945	5.78414	3.18891	6.78824	1.32888	1.9194	5.87487	2.80625	3.74753	4.55428	8.43484	3.40007	7.15044	1.89728	5.14552	7.56217	6.23815	2.92287	4.84398	2.45258	5.30652	1.60075	1.53505	3.33773	3.37117	1.79124	3.37682	6.04609	3.86742	2.67866	10.5618	3.6789	2.65043	5.43908	4.11134	5.19187	4.45645	4.54304	5.5322	5.44672	3.4742
744		7.08456	5.59463	7.19569	1.57697	1.33808	1.48197	2.70312	2.69972	5.19637	2.80187	6.03685	1.38285	1.45746	6.08135	2.28045	3.56018	3.94703	8.48834	3.38813	7.00398	1.63887	4.88009	6.64387	6.01547	2.59705	4.87858	2.26555	5.27078	1.04935	1.38807	3.01711	2.80857	1.87152	2.74004	5.50327	3.7305	3.0017	9.8964	3.74507	2.61149	5.17662	4.18339	4.69731	4.19944	4.67315	3.99676	4.05334	3.16302
714		7.23657	5.34136	7.23683	1.31996	1.58643	1.59436	2.99695	2.41354	5.34277	3.35183	5.03384	1.35696	1.58536	5.95072	1.88755	3.61596	3.2607	7.73775	3.40459	6.55816	2.11804	5.17958	5.48819	6.23642	2.72419	5.61654	2.17135	5.80892	1.21542	1.26195	3.30062	2.73253	2.1433	2.75597	5.34192	4.09572	3.07797	9.75514	3.8267	3.02496	6.95222	4.34765	4.23552	4.3347	4.47224	3.12189	2.40549	3.27501
807		7.22235	5.63249	7.6888	1.39996	1.48576	2.15734	2.48364	2.79359	5.33304	4.08566	6.78513	1.43491	2.95463	6.46694	2.25126	3.67609	4.53932	8.99474	3.53373	7.52314	1.78963	5.28734	8.28781	6.34511	2.80656	5.82144	4.18762	5.4031	1.84674	1.58963	3.3001	3.98344	1.71953	3.05726	6.95202	3.90171	3.9152	10.3075	3.86656	4.28409	5.62097	4.57319	6.45841	4.43387	4.51642	4.4244	3.14628	3.532
286		6.81283	5.73599	7.17915	1.7824	1.3945	1.55987	2.09642	4.73884	5.27272	3.94846	7.36473	1.43468	2.94083	5.76655	3.60666	2.84331	7.05664	8.52804	3.12722	8.31445	1.63989	4.93397	9.26911	5.93436	2.75607	4.8673	2.41619	5.27897	1.6351	3.99248	2.92513	4.54663	1.55073	2.72448	6.22217	3.37094	2.94927	10.0211	3.408	2.2022	4.66445	3.85931	6.00739	4.6835	4.34702	6.97232	7.2305	3.16457
845		6.97669	5.76768	7.54324	1.56125	1.59603	2.50453	3.08124	4.66689	5.09961	3.46637	6.78979	1.49277	2.36517	6.00508	2.32758	2.38078	5.30106	8.86827	3.32851	8.97064	1.76502	5.07712	8.14409	6.07278	2.62389	5.8481	3.83337	5.03163	1.3672	1.65136	3.24253	4.04442	1.5413	2.72312	6.27821	3.65711	4.11956	9.9913	3.79317	5.00708	5.39754	4.17151	5.80306	4.3147	4.62015	6.60695	3.89411	3.10632
		2.35593	1.97621	3.02037	2.23064	1.88916	1.18311	1.45557	2.24871	2.2565	2.25152	2.67119	2.0337	1.75479	1.95857	1.00328	2.02483	2.40111	1.75652	2.07006	2.23522	2.45247	1.33206	1.8994	0.18132	2.55667	1.38246	1.28157	2.58699	0.88741	1.56251	1.33247	2.17568	0.37226	2.91634	2.84434	2.90096	2.24769	2.55366	3.65738	2.44852	1.50958	3.24881	2.23663	2.06912	2.82632	1.01306	1.53527	1.98538
		0	0	0	0.87037	0.82407	0.01852	0.0463	0.02778	0	0	0	0.94444	0.15741	0	0	0	0.02778	0	0	0	0.87037	0	0	0	0.03704	0	0.02778	0	0	0.42593	0	0	0	0.43519	0	0	0.03704	0	0.12037	0.09259	0	0	0	0.03704	0	0.00926	0	0
		Intensity Normalized (v.2)	Intensity Normalized (v.2)	Intensity Normalized (v.2)	Intensity Normalized (v.2)	Intensity Normalized (v.2)	Intensity Normalized (v.2)	Intensity Normalized (v.2)	Intensity Normalized (v.2)	Intensity Normalized (v.2)	Intensity Normalized (v.2)	Intensity Normalized (v.2)	Intensity Normalized (v.2)	Intensity Normalized (v.2)	Intensity Normalized (v.2)	Intensity Normalized (v.2)	Intensity Normalized (v.2)	Intensity Normalized (v.2)	Intensity Normalized (v.2)	Intensity Normalized (v.2)	Intensity Normalized (v.2)	Intensity Normalized (v.2)	Intensity Normalized (v.2)	Intensity Normalized (v.2)	Intensity Normalized (v.2)	Intensity Normalized (v.2)	Intensity Normalized (v.2)	Intensity Normalized (v.2)	Intensity Normalized (v.2)	Intensity Normalized (v.2)	Intensity Normalized (v.2)	Intensity Normalized (v.2)	Intensity Normalized (v.2)	Intensity Normalized (v.2)	Intensity Normalized (v.2)	Intensity Normalized (v.2)	Intensity Normalized (v.2)	Intensity Normalized (v.2)	Intensity Normalized (v.2)	Intensity Normalized (v.2)	Intensity Normalized (v.2)	Intensity Normalized (v.2)	Intensity Normalized (v.2)	Intensity Normalized (v.2)	Intensity Normalized (v.2)	Intensity Normalized (v.2)	Intensity Normalized (v.2)	Intensity Normalized (v.2)	Intensity Normalized (v.2)
[truncated: 46 more columns]

## Sheet: Analysis
Mouse ID	Genotype	Environment	Clmp	Matn2	Cpe	Gcg	Gdnf	Yes1	Il17a	Foxo1	Tnfrsf11b	Tgfb1	Pla2g4a	Il6	Prdx5	Tgfa	Ccl5	Epo	Axin1	Fst	Rgma	Nadk	Tnni3	Notch3	Snap29	Cntn1	Clstn2	S100a4	Ca13	Mia	Cant1	Kitlg	Gfra1	Ppp1r2	Adam23	Itgb6	Cyr61	Dlk1	Ahr	Ccl2	Eno2	Plin1	Wfikkn2	Flrt2	Qdpr	Fas	Erbb4	Riox2	Plxna4
686	App NL/NL	Enr	7.11041	5.67219	7.35482	1.25089	1.46914	1.57631	3.5771	2.42262	5.55816	3.25811	4.80433	1.32576	1.51641	5.97939	1.64386	4.55499	3.38949	7.91843	3.48319	6.61965	2.24726	5.1702	5.50332	6.23121	2.84292	5.53926	2.47874	5.39916	1.55264	1.17254	3.35879	2.59982	1.85746	2.9926	6.71831	3.89131	2.89447	10.0828	3.85701	3.31146	5.2908	4.30801	4.68032	4.26452	4.64259	3.67522	2.33156
687	App NL/NL	Enr	7.39174	5.78735	7.83186	1.36985	1.92363	3.51809	4.04586	3.52392	5.76981	3.85778	6.65637	1.38627	3.2191	7.08413	2.30051	4.28724	5.16699	9.2477	3.4827	8.44711	1.94249	5.35233	8.31242	6.46179	3.02186	6.17099	4.5763	5.53699	1.68922	1.62503	3.53775	4.30189	1.85794	3.32642	6.48263	3.87549	4.76406	10.174	4.02745	4.98454	5.61013	4.91896	6.4563	4.7288	4.7562	5.53196	3.3963
689	App NL/NL	Enr	7.40032	5.96515	7.64929	1.59762	1.5672	1.72571	3.15585	2.54642	5.72691	3.65229	5.68339	1.50938	2.05138	6.7097	2.19958	4.57883	3.79835	9.22409	3.64716	6.8777	1.92187	5.19742	6.45069	6.30346	3.22861	5.89602	2.49669	5.77496	1.54949	1.27679	3.6496	2.99837	1.82926	2.84526	6.5316	4.31001	3.34585	10.4847	3.96476	2.78947	5.80788	4.63133	4.9955	4.51252	4.62265	3.57652	3.24516
690	App NL/NL	Enr	7.49302	6.21016	7.74412	1.04696	1.95221	2.81897	3.59649	3.65447	5.97136	3.41608	6.63909	1.54164	2.67909	6.59816	2.39545	3.92804	5.00873	8.74491	3.62211	8.27264	1.63186	5.40978	8.002	6.42609	3.03079	6.19443	4.03747	6.14681	1.57868	1.44271	3.37606	3.89162	1.95637	2.99723	6.3833	4.16883	4.47704	10.4189	3.95308	5.18078	7.52533	4.5051	5.65418	4.74254	4.63108	5.15133	4.22635
691	App NL/NL	Enr	7.39612	5.62871	7.86147	2.16992	1.58584	3.98046	4.24923	3.77896	5.85321	4.1276	7.32277	1.41305	3.91905	6.82023	2.82572	4.39058	5.5825	9.17919	3.425	8.75065	2.213	5.40785	8.97271	6.40448	2.97249	6.39779	4.70979	5.90602	2.02914	2.19948	3.25945	4.4769	1.78472	3.50095	6.92457	3.77045	5.2996	10.7425	4.15193	5.56723	6.15606	5.18227	6.54288	4.92593	4.66264	6.62683	4.51443
692	App NL/NL	Enr	7.35938	6.05572	7.50701	1.2531	1.42111	1.95357	2.95226	2.53696	5.93445	3.52935	6.77923	1.31298	1.98004	6.13237	2.23977	4.10263	4.25531	8.14686	3.47695	7.14868	2.94852	5.27278	7.42284	6.28232	3.26768	5.69944	2.43792	5.72286	1.40482	1.52271	3.14019	3.13705	1.85199	3.15533	6.40103	3.79301	3.23246	10.7166	3.67571	3.6329	5.82716	4.34062	5.04715	4.55675	4.49994	4.13908	4.72931
693	App NL/NL	Enr	7.02406	5.55625	7.31815	1.5807	1.18865	1.48153	3.26774	3.70501	5.38175	3.48713	7.44017	1.21257	2.24981	5.94685	2.54575	3.51693	5.41657	8.62478	3.12568	7.44218	1.79689	5.01088	8.66258	6.14561	2.72752	5.18883	2.9404	5.42692	1.2376	2.69499	3.00936	3.40653	1.28111	2.71125	5.99517	3.28064	3.04098	9.81048	3.52301	3.03434	5.17633	4.04731	5.61111	4.41224	4.24659	6.17689	6.59716
694	App NL/NL	Enr	6.92835	5.59823	7.40306	1.82708	1.67594	1.8676	2.73561	2.66552	5.53774	3.2624	7.51774	1.44719	1.97213	5.80145	1.75533	3.23809	5.68223	7.78931	3.30197	6.76127	2.11663	5.10886	8.88218	6.27751	2.86588	5.26807	2.41687	5.50163	1.09129	2.78885	3.35048	3.6882	1.73368	2.88081	6.14014	3.63982	2.80755	10.0156	3.74423	2.61906	5.84432	4.30681	5.39002	4.35055	4.3835	3.7275	6.4629
695	App NL/NL	Enr	7.30713	5.74314	7.60706	1.1916	1.87468	2.01027	3.8873	2.83924	5.91738	3.31845	5.63758	1.53636	2.02534	6.36527	2.38846	4.24386	4.0475	8.48496	3.46964	7.23628	1.84226	5.11643	6.97131	6.27255	3.15963	5.5816	3.10983	5.62179	1.48085	1.08098	3.53104	3.25223	1.96429	4.6224	6.42405	4.1091	3.73144	10.2748	3.75677	3.56475	5.44145	4.39437	5.07419	4.51455	4.53733	4.21615	2.63401
696	App NL/NL	Enr	7.27392	5.85752	7.50056	2.24759	1.46066	1.44268	4.3258	2.57618	5.83853	3.38377	6.02946	1.43738	1.96211	6.48743	2.36098	4.60898	3.80802	8.16105	3.40322	6.7814	2.0678	5.24472	6.55163	6.32137	2.91343	5.60148	1.76906	5.75153	1.29766	1.18019	3.16335	2.51488	1.80785	2.97434	6.2374	3.84504	2.67378	9.86596	3.60392	2.64053	6.79239	4.2715	4.54214	4.49336	4.50733	3.82633	3.98489
752	App NL/NL	Enr	7.16771	5.79588	7.51622	1.1472	1.4948	1.57513	3.41509	2.44363	5.38369	3.1281	5.78958	1.19164	2.50835	6.55008	2.07581	4.08455	3.76089	8.81627	3.40593	6.67047	2.02997	5.09051	6.69135	6.23405	2.7249	5.62627	1.86767	5.49164	1.10116	0.97233	3.51	2.53672	1.57232	3.06081	5.965	3.6344	2.96136	9.49302	3.66206	2.73635	5.49683	4.39603	4.51797	4.2991	4.53534	3.47359	3.10202
753	App NL/NL	Enr	7.74679	6.24498	7.75436	2.48198	1.80781	1.56072	4.29455	2.71041	5.83581	3.07185	5.64123	1.98392	1.78488	6.90631	1.8593	3.58278	3.7782	8.96415	3.69326	7.10051	1.93045	5.31089	6.29261	6.47646	3.07137	5.65961	2.35536	5.91692	1.36572	1.09109	3.50941	2.62455	1.99353	2.67336	6.25127	4.29037	2.94036	10.1159	3.88306	2.78526	5.81594	4.61942	4.67186	4.70326	4.72909	3.47261	3.16537
754	App NL/NL	Enr	7.33934	5.92194	7.58055	1.73145	1.48181	1.26057	2.66294	2.36271	5.7924	3.27963	6.65332	1.24396	1.70495	5.80129	1.6378	3.2481	3.92753	8.8786	3.47461	6.3032	2.0151	5.37432	6.95902	6.36192	2.84974	5.69365	0.72132	5.52702	1.18674	1.42216	3.47096	2.77301	1.93773	2.60214	6.12778	4.01928	2.56392	9.64543	3.84374	1.6435	5.81103	4.43648	4.40922	4.34343	4.70375	3.37715	4.86547
760	App NL/NL	Enr	7.29111	5.85238	7.60714	2.03005	1.64106	1.81417	4.09022	2.78857	5.85377	3.24111	5.83349	1.26509	2.13959	6.08548	1.94408	4.77694	3.96607	8.50789	3.57739	7.28039	2.67854	5.26025	6.58893	6.32084	3.06925	5.75035	3.01863	5.62929	1.52732	1.18983	3.59687	2.81174	1.84179	2.53381	6.43329	4.01839	3.45047	10.0368	3.84481	3.68755	5.54841	4.38579	5.03436	4.46817	4.66874	3.97368	2.73322
761	App NL/NL	Enr	7.36683	5.98424	7.64561	1.7821	2.03863	2.52057	3.74235	2.57087	5.60218	3.60325	6.19401	1.23632	2.77006	6.24241	2.60996	3.53686	3.71216	8.74669	3.39187	7.17967	1.71423	5.21026	7.13069	6.38452	3.11035	5.86195	3.4836	5.62976	1.44645	1.26437	3.24095	3.49501	1.56266	3.15587	6.35559	3.89422	3.92913	10.5488	3.92139	3.90382	5.40622	4.32358	5.50572	4.64891	4.66332	4.65533	3.03981
766	App NL/NL	Enr	7.13585	5.66967	7.5431	1.43073	1.66408	2.21693	3.73437	2.54973	5.41391	3.64108	6.68183	1.44135	2.06128	6.15965	1.97587	3.4871	4.41057	9.10099	3.26038	7.10268	2.05801	5.18614	7.40633	6.26763	2.69087	5.76368	3.00731	5.62594	1.1841	1.41153	3.58249	3.33268	1.6906	3.08728	6.65995	3.84468	3.56349	9.63075	3.70439	3.28433	5.63977	4.5109	5.1761	4.28134	4.62816	4.26914	4.36156
767	App NL/NL	Enr	7.40037	5.80299	7.51673	2.37191	1.76449	1.99583	2.59286	2.71459	5.87333	3.75356	6.15233	1.19868	2.68607	6.30197	2.33999	4.20066	4.19896	8.53849	3.47988	7.17913	1.78899	5.15156	7.15281	6.32868	3.01809	5.87644	3.10009	5.54587	1.42785	1.09511	3.52202	2.95245	1.74864	3.13209	6.62377	3.84502	3.35974	10.5165	3.78758	3.8525	5.44904	4.33207	5.22607	4.48463	4.49078	4.46974	3.85728
768	App NL/NL	Enr	7.41774	5.90649	7.62751	2.0847	1.3322	1.87848	3.44485	2.79232	5.69469	3.2324	6.17124	1.62113	2.21365	6.38492	1.4349	4.29068	4.05656	9.14253	3.61263	6.8371	2.83182	5.17728	6.7502	6.37118	3.12886	5.83304	2.5668	5.74547	1.28354	1.24235	3.56766	3.11703	1.84775	2.67108	6.39617	4.35357	3.41859	9.46756	3.95103	3.29189	5.84189	4.60786	4.55536	4.30218	4.79396	3.93523	4.25435
769	App NL/NL	Enr	7.25689	5.91087	7.60745	1.31404	1.28312	2.21401	2.51532	3.40888	5.68436	3.57717	7.22235	1.47677	2.51907	5.67672	2.17202	3.50042	4.98921	8.87359	3.36527	7.28792	1.96357	5.18922	8.0918	6.268	2.91413	5.66981	3.20353	5.37995	1.33992	1.85003	3.25146	3.27719	1.7901	3.21289	6.80583	3.73043	3.60096	9.98349	3.94262	3.97009	5.22503	4.47461	5.26326	4.33522	4.63214	5.68228	5.92961
770	App NL/NL	Enr	7.38107	5.90181	7.57987	1.22966	1.70641	1.59557	3.26244	3.07954	5.42278	3.416	7.33751	1.41804	1.98331	6.44619	2.42656	4.59869	4.94469	9.18217	3.36749	7.00415	1.81371	5.17249	8.32145	6.37591	2.97245	5.28894	2.4146	5.66028	1.20679	1.89851	3.34919	3.73113	1.57768	2.78702	5.61781	3.82038	3.08757	10.0239	3.71042	3.03894	5.33504	4.15112	5.74482	4.54033	4.60437	5.26852	5.49134
771	App NL/NL	Enr	6.99376	5.46941	7.36761	1.03062	1.35675	1.91383	2.54965	3.34429	5.61471	3.4312	7.2185	1.33234	2.21264	5.69834	2.18256	3.74276	4.86869	8.11504	3.22359	7.29662	1.74756	5.12773	8.54744	6.23789	2.66675	5.44422	3.00983	5.52029	1.46265	1.66625	2.88071	3.50364	1.4618	2.55094	5.10012	3.71322	3.2802	10.5829	3.77843	3.18315	7.11773	4.0442	5.5262	4.34284	4.3836	5.97667	4.63129
772	App NL/NL	Enr	7.45342	6.1292	7.78181	1.09948	1.72226	1.56946	2.81994	3.1409	6.0869	3.80153	7.71122	1.12482	2.33756	6.69365	2.31683	4.70014	5.96191	9.58992	3.57412	7.20391	1.8383	5.46065	9.13408	6.48606	3.30754	5.72702	1.7178	5.91923	1.60886	2.64862	3.68078	3.99908	1.86405	3.33016	6.56656	4.02589	3.09819	10.1268	3.79067	2.53214	5.82396	4.43808	5.41226	4.80038	4.69884	5.08884	6.92013
774	App NL/NL	Enr	7.40205	5.61831	7.60608	1.88743	1.70658	1.49606	3.74935	2.39822	5.39118	3.35548	6.99893	1.31839	1.958	6.34398	2.49267	4.34617	4.52199	9.09103	3.50542	6.81195	2.05368	5.27962	7.70058	6.36305	2.72322	5.53642	1.98843	5.57807	1.2352	1.6332	3.51844	2.88156	1.62693	3.04301	6.41146	3.92169	2.94623	10.0383	3.75461	2.69883	5.61523	4.507	5.08845	4.56771	4.6545	3.71639	5.01905
777	App NL/NL	Enr	7.51306	5.90166	7.49031	1.41086	1.65119	1.89248	3.69615	3.19311	5.90231	3.40514	7.14288	1.31867	2.24056	6.51215	2.25528	3.5904	4.90223	8.69853	3.62865	7.76096	2.01316	5.43122	8.02903	6.4968	3.14044	5.90199	2.70439	5.78949	1.28515	2.16959	3.53583	3.51882	1.92116	3.05493	6.08007	4.21772	3.47529	9.80389	3.83974	3.07821	5.81727	4.56314	5.04464	4.67074	4.94687	5.1184	5.80091
778	App NL/NL	Enr	7.39598	5.85701	7.64052	1.18753	1.3926	2.37332	2.56772	3.27569	5.36925	3.1634	6.7046	1.33625	2.2411	6.34747	1.64233	3.01432	4.50658	9.05248	3.22829	7.92913	2.07348	5.16115	7.77601	6.32224	2.85322	5.80656	3.49678	5.56291	1.29555	1.45918	3.42461	3.55027	1.92522	3.07908	6.37088	3.92171	4.16607	10.0857	4.0375	4.63137	5.2985	4.45393	5.49056	4.45907	4.54781	4.54826	3.60337
779	App NL/NL	Enr	7.15361	5.62642	7.48559	1.48483	1.52264	1.13186	2.31157	2.29568	5.40341	3.33389	7.11148	1.29133	1.95079	6.05899	1.85006	3.65889	4.42315	8.83928	3.40111	6.28209	2.31746	5.08933	7.83515	6.27231	2.98764	5.30872	1.73288	5.41842	1.3361	1.63817	3.2216	2.73122	1.66519	3.11111	5.94643	3.96861	2.83106	9.38154	3.74118	2.62149	5.62068	4.39355	4.76426	4.3297	4.64703	3.11579	5.99965
802	App NL/NL	Enr	7.52536	5.9936	7.72306	1.92024	1.46782	2.412	3.33545	3.41355	5.797	3.12633	7.08663	1.29042	1.91432	6.24257	2.17759	3.56824	5.00309	9.03834	3.58565	7.2313	1.83607	5.28722	8.00206	6.40023	3.10729	5.82148	2.30977	5.79299	1.16645	2.00573	3.29551	3.21893	1.86716	3.06958	6.37128	4.06761	3.47066	9.62429	3.89726	2.64302	5.66853	4.57753	4.62617	4.52121	4.84865	5.49058	6.18157
805	App NL/NL	Enr	7.30657	5.74524	7.54774	1.51125	1.72545	2.09497	4.14271	3.0193	5.43159	3.34862	5.99412	1.54732	1.92044	6.69292	2.05032	3.79964	4.25965	8.1903	3.37232	7.42029	2.03305	5.05663	7.19901	6.22525	3.05915	5.41085	3.09951	5.86441	1.34138	1.57162	3.09769	3.40133	1.56503	2.4023	5.66205	3.82823	3.67622	10.1795	3.73461	3.94671	7.1397	4.2681	5.33287	4.61774	4.39265	4.49106	3.45959
865	App NL/NL	Enr	7.40101	5.7517	7.51622	1.29033	1.23449	1.61524	3.53322	2.66387	5.60459	3.01664	7.03285	1.56482	2.22572	6.52636	2.08558	3.85691	4.53	8.76719	3.51868	6.75516	2.19162	5.22216	7.79645	6.27119	2.76064	5.67484	3.20687	5.68003	1.31165	1.83445	3.62792	3.31414	1.94936	2.86724	6.59274	3.96968	3.34246	9.93593	3.70386	2.52321	5.69283	4.49404	5.31342	4.80228	4.58517	3.90134	5.68539
866	App NL/NL	Enr	7.04869	5.73286	7.74039	1.48247	1.67637	2.04034	2.79838	3.23547	5.50522	3.34835	6.58578	1.56392	2.17873	6.26475	2.24161	3.2903	4.5978	8.75654	3.25618	7.20796	1.74486	5.04703	7.47977	6.11536	2.72909	5.22304	3.05531	5.63829	1.27678	1.57999	3.22704	3.11617	1.77295	2.88915	6.36197	3.86615	3.47823	10.3604	3.71753	3.85541	5.28676	4.24095	4.9865	4.61196	4.41744	4.80061	4.45059
884	App NL/NL	Enr	7.55309	6.78901	7.7895	2.7787	2.38099	1.99053	4.58798	2.62506	5.94593	3.66527	7.04691	1.27071	2.23421	6.99267	2.32662	4.6505	4.68377	9.44291	3.56326	7.10766	1.73572	5.29568	7.89022	6.48315	3.74137	5.74885	2.44222	5.77827	1.51415	2.06275	3.66167	3.2378	1.80268	3.40835	6.20287	4.32082	3.10125	9.74145	3.83024	3.27286	6.08699	4.44456	4.9468	4.66891	4.7442	4.31794	5.79384
885	App NL/NL	Enr	7.46582	5.69359	7.3604	1.543	1.28905	1.39815	3.92321	2.65919	6.07019	3.10377	6.98192	1.52121	1.8357	6.33816	1.59261	4.08462	4.41573	9.01157	3.5636	6.64897	2.05591	5.42297	7.46089	6.47366	3.2133	6.02054	1.73647	6.0395	1.27428	1.45714	3.37707	3.04328	2.19055	3.10689	6.40174	4.22206	2.79861	9.66189	3.97001	2.57854	6.98989	4.57799	4.49171	4.51461	4.57681	3.78273	5.29891
886	App NL/NL	Enr	7.46368	5.65145	7.49126	1.48832	1.66028	1.79862	3.51242	2.4115	5.82404	3.09812	5.91593	1.44751	1.72408	7.41777	2.13398	3.84579	4.02988	8.72581	3.5232	6.75301	2.09994	5.27596	6.60857	6.31647	2.90074	5.62284	2.5817	5.59589	1.52944	1.53925	3.39311	2.90166	1.8341	3.01403	6.04673	3.96755	3.08185	9.83942	3.70956	2.58833	5.61239	4.42662	4.86642	4.5465	4.46708	4.08508	3.83469
258	App NL/NL	STD	7.2539	6.47421	7.58728	1.80217	1.97601	2.24143	3.50859	3.34939	5.56307	3.4618	7.53278	1.47944	2.14022	6.31276	2.37063	3.02124	5.46608	9.12822	3.38936	7.7459	1.80082	5.29081	8.5358	6.1634	3.06297	5.40606	2.86887	5.55643	1.4655	1.96677	3.40291	3.93525	1.78659	2.82681	5.96474	3.74637	3.61073	9.9841	3.72854	3.15757	5.60387	4.05781	5.4877	4.62295	4.77486	5.23958	6.40859
262	App NL/NL	STD	7.32897	5.83486	7.36473	1.49413	1.68956	1.40403	3.35428	3.43945	5.78414	3.18891	6.78824	1.32888	1.9194	5.87487	2.80625	3.74753	4.55428	8.43484	3.40007	7.15044	1.89728	5.14552	7.56217	6.23815	2.92287	4.84398	2.45258	5.30652	1.60075	1.53505	3.33773	3.37117	1.79124	3.37682	6.04609	3.86742	2.67866	10.5618	3.6789	2.65043	5.43908	4.11134	5.19187	4.45645	4.54304	5.5322	5.44672
264	App NL/NL	STD	7.30264	5.91733	7.54411	1.86513	1.82109	1.52053	2.62301	2.65666	5.92724	3.25378	7.51825	1.2593	1.7994	5.88048	1.30374	3.18657	5.18669	9.10432	3.42863	6.99092	1.99241	5.14682	8.53061	6.25623	3.13465	5.16954	1.53668	5.72386	1.18851	1.99594	3.28907	3.48337	1.85542	2.63142	5.91964	3.88977	2.93994	9.69843	3.75039	2.0332	5.63008	4.26148	4.82171	4.39729	4.5486	4.29521	6.50496
275	App NL/NL	STD	7.16318	5.91884	7.21951	1.75815	1.70305	1.89503	2.49173	2.91564	5.75712	3.31667	6.88808	1.43116	1.97527	6.25233	2.01414	3.46827	4.26951	8.66747	3.14485	7.23959	1.71766	4.94484	7.37381	6.0594	2.94575	5.51721	2.77394	5.36332	1.08019	1.19081	3.42285	3.13034	1.54525	2.76652	5.7825	3.64806	3.41766	10.3092	3.69016	3.31338	5.32936	4.15847	4.7986	4.39924	4.46965	4.88103	4.58839
277	App NL/NL	STD	7.08586	5.87279	7.31984	2.56981	1.45396	1.88667	2.08362	2.86057	5.78677	3.65217	5.55331	1.38444	1.70186	6.06252	2.19463	3.31135	4.09989	9.06417	3.35302	7.66529	1.76034	5.33	7.06905	6.06395	2.45297	5.59111	2.60315	5.69768	1.53324	1.25623	2.96846	2.97305	1.79835	2.8739	6.55957	3.90732	3.51119	10.5565	3.66579	3.84212	7.06859	4.1847	4.86369	4.41352	4.57385	4.16076	3.25117
286	App NL/NL	STD	6.81283	5.73599	7.17915	1.7824	1.3945	1.55987	2.09642	4.73884	5.27272	3.94846	7.36473	1.43468	2.94083	5.76655	3.60666	2.84331	7.05664	8.52804	3.12722	8.31445	1.63989	4.93397	9.26911	5.93436	2.75607	4.8673	2.41619	5.27897	1.6351	3.99248	2.92513	4.54663	1.55073	2.72448	6.22217	3.37094	2.94927	10.0211	3.408	2.2022	4.66445	3.85931	6.00739	4.6835	4.34702	6.97232	7.2305
287	App NL/NL	STD	7.21536	5.55578	7.52067	2.12267	1.79609	1.55116	1.92713	3.74405	5.42957	2.97525	7.16018	1.31024	1.76816	5.96286	2.19503	2.4954	5.04469	8.83738	3.44881	7.0511	2.06804	5.03583	8.31336	6.10666	2.84603	5.06959	1.92797	5.48805	1.36158	2.32889	3.37881	3.34252	1.73681	4.78574	6.11404	3.89852	2.77966	9.50794	3.73768	3.01184	5.57321	4.2461	4.91726	4.38516	4.7821	5.85593	5.94165
288	App NL/NL	STD	7.01767	5.75332	7.25891	1.83364	1.54747	1.54963	2.5133	3.18289	5.82975	3.16241	7.36399	1.55251	1.71752	5.51127	1.84696	2.91207	4.95808	8.62227	3.32861	7.16956	1.91652	5.05848	8.27025	6.024	2.795	4.94085	1.68496	5.22684	1.21047	1.64731	3.12524	3.11174	1.67867	2.77582	5.79261	3.50869	2.57821	9.75344	3.6038	2.28403	5.16122	3.909	4.95722	4.26138	4.48047	5.05658	5.80063
289	App NL/NL	STD	7.42772	5.84454	7.62515	1.74966	2.00046	2.18413	3.72408	4.03478	5.45533	3.74397	7.45388	1.41363	2.58793	6.21642	2.19323	2.65504	5.807	9.17743	3.69482	8.16812	1.83964	5.38118	8.81356	6.32266	2.93743	5.61343	3.00115	5.56441	1.62112	2.61944	3.38652	4.31084	1.749	2.77108	6.77212	3.8532	3.5773	10.0645	3.86004	4.75821	5.94931	4.46051	5.62817	4.63502	4.88215	6.36412	7.14867
290	App NL/NL	STD	7.18005	5.94677	7.68871	1.43678	1.64413	3.39258	2.25048	3.90861	5.74787	4.05117	7.16028	1.36122	2.98588	6.23059	2.31693	2.9076	5.18699	8.87867	3.31837	8.75539	1.8979	5.2166	8.34572	6.25949	2.97659	6.19145	4.70537	5.5638	1.64134	2.00621	3.13197	4.45748	1.84041	2.98254	5.7849	3.73961	4.85234	10.2441	4.07931	5.15019	4.99529	4.63245	6.22511	4.59358	4.64042	5.79332	5.31039
293	App NL/NL	STD	7.39019	6.01787	7.67338	1.96179	2.04362	3.37363	3.19713	3.60699	5.89149	4.18429	6.88245	1.39083	3.37373	6.68294	3.00029	3.16674	5.06786	9.33542	3.47236	8.46825	1.76465	5.33903	8.35092	6.2769	3.11191	5.9538	4.66863	5.53328	2.04949	1.59966	3.6778	4.15246	1.73101	2.93292	7.17624	3.82731	4.64055	10.7463	4.01396	5.47554	5.49856	4.77564	6.47633	4.7774	4.74055	6.18949	4.19168
295	App NL/NL	STD	7.29359	5.99004	7.51945	1.44547	1.95883	1.95026	3.21317	2.82038	5.58487	3.43337	6.41232	1.40459	1.60284	6.37476	3.41703	2.80728	4.25974	9.04024	3.51556	7.20758	1.8223	5.14684	7.20693	6.18938	3.08946	5.16561	2.61716	5.67651	1.3752	1.39887	3.60812	2.93879	1.93891	2.96279	6.64395	4.07164	3.11819	10.1131	3.61567	2.86616	5.58629	4.19152	4.99231	4.46454	4.66215	4.43452	5.10232
296	App NL/NL	STD	7.08555	5.55788	7.26429	2.00964	1.37664	1.71668	2.8289	2.67901	5.63282	3.31106	6.52256	1.41747	1.38003	6.06553	2.28741	3.32326	4.1636	8.08452	3.33574	6.92836	1.78262	4.88943	7.30641	6.01828	2.54854	4.94663	2.21551	5.46376	1.35057	1.57408	3.11961	2.92746	1.80081	3.10774	6.52757	3.77607	3.12586	10.1333	3.69217	3.0063	5.31284	4.03043	4.53844	4.40192	4.61257	3.89484	5.41577
300	App NL/NL	STD	7.08141	6.40436	7.51868	1.31702	1.3517	1.56848	2.08249	2.73051	5.72958	3.04618	6.72971	1.16928	1.51901	6.17321	1.81889	2.77439	4.42245	9.05105	3.31367	6.99283	1.92626	5.06617	7.40507	6.09082	2.96714	4.79721	1.83072	5.57544	1.54011	1.09949	3.34733	3.07336	1.97195	2.35063	5.95443	3.99557	2.87427	9.78525	3.57787	2.57041	5.16426	4.02057	5.06148	4.40293	4.51086	3.97619	5.14038
303	App NL/NL	STD	7.10919	5.74727	7.55664	1.95062	1.6499	2.9858	3.8486	3.41539	5.35699	3.83268	6.7754	1.53276	2.86384	6.45155	2.56061	3.60275	4.78999	8.66511	3.42361	8.26251	1.96706	5.16924	8.12143	6.10749	2.87159	5.94018	4.20028	5.59536	1.87054	1.57324	3.39147	3.94965	1.75613	3.27607	6.91535	3.79785	4.504	10.4793	3.8138	5.42552	5.4734	4.7033	6.07611	4.57492	4.74694	5.80364	4.1723
304	App NL/NL	STD	7.08362	5.67351	7.40927	1.67464	1.52254	1.49808	2.19765	3.3016	5.64499	3.39981	6.86026	1.28583	1.90548	5.73733	1.99423	3.00151	4.55939	8.01504	3.40998	6.92713	1.76122	4.9522	8.19236	6.13347	2.90976	4.77211	2.63081	5.35069	1.33929	1.77349	3.26886	3.30267	1.6972	2.4868	6.39469	3.49029	2.61392	10.2878	3.65149	3.26476	4.97984	4.06505	5.74628	4.26692	4.44549	5.20311	4.7976
889	App NL/NL	STD	6.80652	5.46399	7.5831	1.99456	1.62295	3.74807	1.86813	3.57503	5.35492	3.90141	7.12499	1.01699	3.47051	6.16683	2.63559	2.7026	5.60802	8.55891	3.07072	8.84234	1.55606	5.08159	9.33411	6.00037	2.74079	5.9086	4.77589	5.27726	1.70507	1.70491	2.88477	4.51281	1.44121	2.76943	7.22763	3.05546	5.25725	10.6514	3.96347	5.20201	6.25004	4.49021	6.44714	4.53963	4.17521	5.79513	3.9013
890	App NL/NL	STD	7.10782	5.6932	7.40585	1.40281	1.39446	2.44136	1.18317	3.71662	5.98711	3.5438	6.81475	1.52449	2.00947	6.256	1.82893	2.8393	4.82198	8.44052	3.61012	8.38046	1.65829	5.09677	7.92542	6.16805	2.72143	5.84645	3.16873	5.59836	1.19434	1.73174	3.42395	3.69771	1.76368	2.78349	6.15368	3.80521	3.8911	10.2147	3.65275	4.25379	5.43121	4.26885	5.57636	4.42672	4.36428	5.97425	5.0303
891	App NL/NL	STD	7.22806	5.86058	7.44841	1.95593	1.68638	1.70599	2.94016	2.91951	5.84804	3.43302	6.68046	1.78275	1.93632	6.30134	5.00665	3.02296	4.50152	8.86306	3.35552	7.35621	1.67579	5.03985	7.44242	6.06191	2.88382	5.20246	2.72094	5.55094	1.48179	1.57928	3.25671	3.12947	1.6377	3.00543	5.84715	3.57441	3.62179	10.1394	3.60001	3.72376	5.70444	4.17147	5.55136	4.3404	4.69635	4.36526	4.54572
697	APP-NL-G-F	Enr	7.23856	5.54117	7.46312	1.64046	1.63084	1.71132	3.46602	2.60596	5.66833	3.17377	5.85254	1.24432	2.13835	5.99671	2.22564	4.04945	3.57137	8.85565	3.51533	6.70601	2.03958	5.29296	6.25286	6.21207	3.09139	5.52983	1.237	5.5313	1.24743	1.68715	3.58161	2.81873	2.06451	3.00745	6.41527	4.10014	3.04391	9.67314	3.85171	2.80228	5.28616	4.38122	4.3341	4.30642	4.64365	3.47004	3.48374
698	APP-NL-G-F	Enr	7.18167	5.62346	7.5118	2.06734	1.71894	2.17265	3.67601	3.01996	5.54053	3.43343	6.51891	1.55072	2.35827	5.92191	2.80797	3.69667	4.36551	8.96016	3.34716	7.3825	2.49441	5.19888	7.68662	6.12767	2.99991	5.55188	3.43379	5.49074	1.76239	1.713	3.49097	3.76275	2.12512	3.01908	6.65132	3.58287	3.63719	10.4636	3.78114	3.78587	5.08338	4.32133	5.50095	4.54976	4.46532	4.65459	2.9719
699	APP-NL-G-F	Enr	7.39765	5.51833	7.58583	1.56681	1.28411	1.32309	3.78699	2.47073	5.40302	3.26354	7.54597	1.40877	1.9619	5.91372	1.94115	3.37022	5.25909	8.75923	3.26988	6.80321	2.42503	5.2232	8.80102	6.23962	2.90853	5.29007	2.11891	5.73248	1.23224	1.98013	3.07414	3.55079	1.75019	2.57646	6.34069	4.01925	2.80052	10.1095	3.8735	2.42099	6.4754	4.25171	5.65752	4.41807	4.52452	3.68184	6.07022
700	APP-NL-G-F	Enr	7.20162	5.37967	7.34621	1.33568	1.29183	2.5621	2.74548	3.97772	5.0728	4.11202	7.5454	1.27373	2.88858	6.94055	2.893	3.48063	5.79652	8.85684	3.56423	8.45499	1.87823	5.19718	8.95828	6.24484	2.9301	5.83235	3.96566	5.40069	1.66116	2.99556	3.08812	4.33046	1.46903	3.1686	6.53655	3.91074	4.07275	10.1529	3.83661	4.6953	5.39171	4.47813	6.09258	4.95822	4.67297	6.51403	6.46531
701	APP-NL-G-F	Enr	7.43615	5.67708	7.33645	1.07773	1.09345	1.65573	3.0506	2.72388	6.26841	3.31397	5.98431	1.18382	2.21577	6.18818	2.45184	4.2605	4.26223	8.88411	3.39944	7.55906	1.54318	5.10888	7.13717	6.14797	2.92658	5.88465	2.42485	5.58829	1.71828	1.35557	3.27051	3.18305	2.03679	2.81245	6.44751	4.06608	3.58251	11.3747	3.89162	3.59907	5.58348	4.21177	5.16915	4.6851	4.38054	4.20943	3.10743
703	APP-NL-G-F	Enr	6.94103	5.60851	7.43708	2.02013	1.58492	1.6624	2.80841	2.49917	5.24367	3.49837	5.97738	1.42999	2.16729	5.97117	2.32369	4.10091	3.80696	8.45513	3.33881	6.48828	2.22918	5.29129	6.93403	6.19199	2.8479	5.64113	2.7286	5.18969	1.58357	1.44739	3.19588	3.34165	1.72811	2.99104	6.70718	3.9208	2.97145	9.91726	3.80464	2.83037	5.30516	4.15705	5.51803	4.37191	4.72049	4.00982	3.34461
710	APP-NL-G-F	Enr	6.99645	5.30408	7.55899	1.2277	1.54559	2.8617	3.47017	2.64169	5.0757	4.0312	6.26873	1.20888	3.08496	6.09701	2.52678	4.33837	3.90162	9.10046	3.08761	7.62516	1.90669	5.50943	7.9175	6.15102	2.53237	5.9395	4.01187	5.3744	1.60131	1.0001	2.47993	3.94476	1.18903	2.66587	6.96071	3.65854	4.25263	11.1056	3.89685	4.74161	6.14703	4.40206	5.82072	4.4247	4.34611	6.11092	2.56226
711	APP-NL-G-F	Enr	7.14307	5.59958	7.80153	3.14796	2.05474	3.7878	3.75897	3.43117	5.496	4.36438	7.51879	1.3911	3.82482	6.50752	3.07603	4.43003	5.51891	8.21404	3.60076	8.50555	2.91395	5.49662	9.19821	6.23653	3.24265	6.10997	4.87584	5.2895	2.20361	2.15661	3.73984	4.96052	1.93573	3.74376	7.19306	3.46391	4.94604	11.0677	4.18265	5.58042	5.17437	4.96146	7.02851	4.89199	4.90285	5.73705	4.73413
712	APP-NL-G-F	Enr	7.16944	5.40845	7.53224	1.31611	1.78273	1.95483	2.74609	3.47233	5.07677	3.70239	7.39813	1.31567	2.91209	6.05907	2.66643	3.63294	5.41251	9.10587	3.31415	8.06384	1.36303	5.01184	9.09661	6.12943	2.68173	5.07075	3.74704	5.441	1.33281	2.17793	2.58251	4.43775	1.34817	2.93187	6.34368	3.53884	3.52567	10.3654	3.825	3.09582	5.24341	4.22603	6.60921	4.47154	4.46166	6.09412	4.77904
714	APP-NL-G-F	Enr	7.23657	5.34136	7.23683	1.31996	1.58643	1.59436	2.99695	2.41354	5.34277	3.35183	5.03384	1.35696	1.58536	5.95072	1.88755	3.61596	3.2607	7.73775	3.40459	6.55816	2.11804	5.17958	5.48819	6.23642	2.72419	5.61654	2.17135	5.80892	1.21542	1.26195	3.30062	2.73253	2.1433	2.75597	5.34192	4.09572	3.07797	9.75514	3.8267	3.02496	6.95222	4.34765	4.23552	4.3347	4.47224	3.12189	2.40549
715	APP-NL-G-F	Enr	7.27461	5.41488	7.43355	1.32974	1.46299	1.60839	2.50879	5.10244	5.29001	3.42244	7.66188	1.7143	3.09282	6.17938	3.37933	3.65598	7.22081	8.52097	3.47544	8.47389	1.53402	5.3406	9.58033	6.30666	2.61288	5.35719	2.98558	5.46788	1.5763	4.27724	3.44316	4.6002	1.81248	3.00098	6.80746	3.74637	3.06205	10.1416	3.79533	2.37527	5.47093	4.27075	6.42277	4.91942	4.6968	7.53212	7.06893
716	APP-NL-G-F	Enr	7.18255	5.78048	7.54386	1.75121	1.66784	1.69221	1.94498	2.82714	5.5028	3.35947	6.60149	1.42628	2.14227	6.0194	2.06936	4.03976	4.40564	7.81208	3.59018	7.15458	3.22307	5.14259	7.1983	6.1729	2.82896	5.60398	2.41067	5.68575	1.30746	1.38483	3.21066	3.10153	2.02149	3.00404	5.54146	3.81173	3.07637	9.95316	3.9322	3.29474	7.15173	4.21027	5.18236	4.46154	4.52754	4.62473	4.42056
717	APP-NL-G-F	Enr	7.24075	5.77991	7.68739	1.28125	1.89525	2.84707	4.12322	3.43685	5.53147	4.3029	6.45632	1.36462	2.50747	6.28951	2.81378	3.36216	4.78182	9.27127	3.48444	8.04473	1.85532	5.23348	8.09872	6.3533	3.11022	5.60925	4.15555	5.9796	1.7571	1.44935	3.24352	4.38269	1.85782	2.80935	6.28176	4.1873	4.01452	10.6342	3.79513	4.08371	6.81044	4.55284	5.90525	4.675	4.6646	6.00579	3.28814
718	APP-NL-G-F	Enr	7.44346	5.86381	7.56407	1.8651	1.24551	1.85361	4.92028	2.79138	5.68344	3.23946	6.68975	1.55631	1.98067	7.18868	1.63785	3.52259	4.3448	8.86666	3.49283	7.22244	2.03589	5.22153	7.33633	6.23416	2.93573	5.82911	2.96861	5.86557	1.43109	1.43511	3.5737	3.05329	1.77229	2.95175	5.94071	4.21126	3.51531	10.2055	3.90077	4.06026	6.07294	4.54716	5.06836	4.51554	4.48673	3.98086	4.76198
719	APP-NL-G-F	Enr	7.44675	5.73514	7.51554	2.13067	1.40406	1.27663	4.48808	2.64808	5.66558	3.02874	5.54546	1.43832	1.77569	5.97407	2.04163	4.30336	3.52521	8.83518	3.39337	6.49527	2.25629	5.22051	6.43425	6.25271	2.92488	5.52861	1.24837	5.98564	1.48324	1.25381	3.10924	2.45495	1.87756	3.06454	6.34747	4.16942	2.53649	10.012	3.87874	2.76293	7.00593	4.2119	4.45373	4.38406	4.53144	3.81727	3.33061
720	APP-NL-G-F	Enr	7.24274	5.68545	7.51673	1.22838	1.50071	2.00151	3.01998	2.91418	5.33599	3.93272	6.99374	1.45588	3.68883	6.42173	2.78713	4.03532	5.10921	8.88221	3.42722	7.54496	2.35488	5.21863	8.62965	6.28192	2.64228	5.29632	4.38151	5.64108	1.67006	1.9858	3.20841	4.08221	1.72412	3.39973	6.79393	3.90159	3.48461	10.4142	3.84928	3.53689	7.05622	4.56187	6.48907	4.46061	4.60381	4.77829	4.06298
721	APP-NL-G-F	Enr	7.369	6.02547	7.69158	1.35714	1.54545	2.36456	2.87683	3.31935	5.52327	3.61516	6.39494	1.61876	2.15737	6.51633	2.33971	3.33047	4.61633	9.23464	3.5014	7.70419	2.91663	5.27223	7.51439	6.46296	2.99355	5.86024	3.67033	5.54615	1.48336	1.52557	3.63698	3.99693	2.21652	3.29359	6.91739	4.07119	4.03886	10.0633	4.09389	4.3407	5.564	4.63276	5.25291	4.46361	4.73692	4.71214	3.38858
722	APP-NL-G-F	Enr	7.02209	5.34749	7.26181	0.91645	1.23183	1.13941	3.15416	2.83366	5.33419	3.29191	6.95839	1.15742	1.9968	5.61451	2.2506	3.35322	4.61662	7.49791	3.20411	6.79401	1.99642	4.97555	8.02167	5.84086	2.58862	4.99683	2.84185	5.38747	1.24607	1.66268	2.96736	3.29106	1.48686	2.5635	6.06087	3.61138	2.84155	10.2177	3.6724	3.01095	6.22713	3.95673	5.66229	4.21374	4.12081	4.85074	4.90086
723	APP-NL-G-F	Enr	7.24763	5.5999	7.46636	1.64177	1.902	1.66822	2.9793	2.44545	5.31691	3.10766	5.49538	1.36785	2.30571	6.08252	1.25814	3.84182	3.56985	9.04884	3.6423	6.74427	2.00065	5.2119	5.91171	6.26738	2.87937	5.92459	2.16697	5.60246	1.16771	1.11146	3.61762	2.47917	2.0589	2.4125	6.52664	4.22851	3.25121	9.50749	4.0311	2.84796	5.94114	4.51514	4.20837	4.49443	4.76588	3.27929	3.27292
724	APP-NL-G-F	Enr	6.93135	5.49907	7.27006	1.57054	1.5288	2.05156	3.00036	2.772	5.24009	3.44096	6.57788	1.30192	2.18968	5.79647	3.35623	4.47889	4.21343	7.9166	3.42708	7.25342	1.89203	5.038	7.57204	6.00709	3.04051	5.39204	3.36832	5.26348	1.40158	1.47631	3.45939	3.26652	1.48224	2.59136	6.71551	3.75735	3.55693	10.5351	3.79972	4.09987	5.09802	4.24415	5.63649	4.31991	4.50953	4.31102	4.961
725	APP-NL-G-F	Enr	7.14937	5.98031	7.78553	1.56671	1.15935	2.03326	3.93323	3.10042	5.70222	3.29779	6.17699	1.10759	1.90958	6.56785	2.12532	4.4323	4.27282	8.25412	3.54511	7.30092	1.5913	5.0776	7.30481	6.24011	3.22281	5.51008	3.11025	5.65347	1.03463	1.08966	3.56642	3.17274	1.91018	2.71634	6.36575	4.18081	3.40152	10.5357	4.00637	3.48309	5.2983	4.49742	5.09518	4.41054	4.4742	4.37592	3.55321
727	APP-NL-G-F	Enr	7.17806	5.61938	7.4765	1.28085	1.5129	1.77547	3.79656	4.20331	5.36923	4.02587	7.56604	1.23575	2.98425	5.70497	2.81256	4.44968	5.93386	8.08567	3.25972	7.87285	1.74746	5.14064	9.05013	6.16565	2.90126	5.40791	3.39524	5.40603	1.29433	2.7262	3.36822	4.02849	1.706	2.72989	6.88215	3.84018	3.24728	10.8754	3.75676	3.0122	5.11732	4.28264	6.02065	4.502	4.62949	6.58819	5.78675
728	APP-NL-G-F	Enr	7.53902	5.89384	7.77553	1.73826	1.47525	2.32623	3.86555	3.05731	5.47616	3.73491	6.7317	1.40169	2.33565	6.07574	2.39537	3.85508	4.71408	9.12884	3.43801	7.68245	2.3579	5.31314	7.68696	6.28655	3.05753	5.77935	2.85206	5.69143	1.54485	1.70546	3.47986	3.45942	2.07059	3.12552	6.78761	3.91049	3.84139	10.3168	3.99762	3.60529	5.37366	4.4387	5.39129	4.54134	4.53973	4.49728	4.44847
729	APP-NL-G-F	Enr	7.39421	5.7259	7.57872	2.32493	1.20771	1.89537	4.66164	2.95057	5.75255	3.54909	7.34823	1.50053	2.47689	6.15954	2.3492	4.63003	4.97439	9.05519	3.42567	7.2588	2.09277	5.43828	8.22025	6.47044	3.22622	6.05335	2.55108	5.71009	1.55594	1.79167	3.47844	3.74635	2.02755	2.93245	6.72917	4.38541	3.19702	10.3711	3.98621	3.60876	6.7569	4.57277	5.54619	4.47126	4.77211	5.02032	5.59392
736	APP-NL-G-F	Enr	7.51982	6.0189	7.59321	1.71404	1.6971	1.68319	3.44277	2.49733	5.97962	3.28324	6.05791	1.51554	1.73554	6.00235	1.91626	4.50964	3.92875	8.23403	3.82604	6.58915	1.72656	5.14897	6.80775	6.33297	3.19826	5.41798	1.39642	5.73371	1.46098	1.56592	3.80738	3.09817	2.06811	3.22977	6.51349	4.30113	2.80241	10.3493	3.82149	2.22224	5.65641	4.41387	4.31773	4.43469	4.76356	3.56893	2.90013
737	APP-NL-G-F	Enr	7.0684	5.6875	7.51406	1.22021	1.35183	1.72777	3.60495	2.88843	5.47719	3.45686	7.01471	1.38623	2.97956	5.95455	2.53028	2.82853	5.13804	8.09845	3.50864	7.49356	2.55821	5.04362	8.72	6.11652	2.91849	5.24053	3.42158	5.45221	1.47534	1.8226	3.59705	3.82733	1.75911	3.11702	6.72632	3.6367	3.24095	11.1959	3.7201	3.76172	5.44539	4.37574	6.42954	4.58797	4.50993	4.60589	5.1028
738	APP-NL-G-F	Enr	7.09739	5.60307	7.57139	1.40998	1.44865	1.88777	2.69474	3.73938	5.02545	3.15055	7.16672	1.45313	2.41507	6.29833	2.60774	3.36844	5.35487	8.67007	3.11063	7.7184	1.69894	5.00584	8.43361	6.01685	2.66568	5.59168	3.29327	5.15504	1.23296	2.28074	3.23552	3.6401	1.21771	3.0613	6.37341	3.75245	3.58119	9.93993	3.81901	3.40068	5.28776	4.2978	5.71381	4.61858	4.51282	6.26127	5.30035
745	APP-NL-G-F	Enr	6.7289	5.02194	7.10571	1.14471	1.16929	1.9389	3.63085	2.85808	5.2515	3.32791	7.56336	1.22725	2.33521	5.68805	2.19285	3.36391	5.38065	7.56708	3.12665	7.12873	1.88837	5.01812	9.03288	5.97282	2.74895	5.44315	3.06304	5.3006	1.03176	2.32193	2.70008	3.7088	1.4789	6.22223	6.79213	3.41119	3.43022	10.7286	3.60207	2.80736	5.77909	4.01151	5.66574	4.35741	4.09887	4.99356	6.41561
746	APP-NL-G-F	Enr	7.16241	5.68583	7.43429	1.05147	1.79083	1.71017	2.72281	2.5505	5.24201	3.25328	6.95907	1.63223	2.69366	5.79891	2.05445	3.22686	4.33795	8.67814	3.39904	7.0008	1.69579	5.26825	8.04663	6.21403	2.71695	5.46106	2.87358	5.35626	1.17294	1.30614	2.94283	3.62456	1.41069	3.04321	6.76279	3.6466	3.143	10.1278	3.91873	3.43149	5.32409	4.37464	6.03448	4.27903	4.76937	4.24199	4.13966
749	APP-NL-G-F	Enr	7.22827	5.7347	7.47022	1.30413	1.60155	1.62006	3.52265	2.6281	5.16494	3.16461	6.44432	1.40201	1.97807	5.98207	2.26735	4.17973	4.14808	8.83348	3.32309	6.96885	1.79499	5.1946	7.38624	6.29589	2.82718	5.49593	2.88507	5.32502	1.37644	1.50578	3.56216	3.38876	1.78854	4.43599	6.35122	3.83384	3.17101	9.95191	3.88299	3.12529	5.64148	4.3398	5.29412	4.32098	4.66151	3.81354	4.48318
780	APP-NL-G-F	Enr	7.46293	5.82742	7.7594	2.79399	2.10579	2.8425	4.44612	3.19178	5.21981	3.52741	5.95926	1.56183	2.58225	6.56858	2.56202	2.99433	4.54096	9.0874	3.59158	7.91727	2.05101	5.27465	7.6453	6.26956	2.96506	5.67011	3.86317	5.61203	1.55836	1.32553	3.65067	3.39953	1.78389	3.51582	7.1881	4.29046	4.11747	10.2146	4.0638	4.58058	5.69739	4.80277	5.77482	4.60562	4.66061	4.59208	2.86471
807	APP-NL-G-F	Enr	7.22235	5.63249	7.6888	1.39996	1.48576	2.15734	2.48364	2.79359	5.33304	4.08566	6.78513	1.43491	2.95463	6.46694	2.25126	3.67609	4.53932	8.99474	3.53373	7.52314	1.78963	5.28734	8.28781	6.34511	2.80656	5.82144	4.18762	5.4031	1.84674	1.58963	3.3001	3.98344	1.71953	3.05726	6.95202	3.90171	3.9152	10.3075	3.86656	4.28409	5.62097	4.57319	6.45841	4.43387	4.51642	4.4244	3.14628
809	APP-NL-G-F	Enr	7.35199	5.95937	7.57391	1.70091	1.8617	1.81746	3.87417	2.76469	5.75646	3.18991	5.72701	1.58302	2.04595	6.4417	1.64567	4.76076	3.99993	8.83285	3.45136	7.19925	2.6544	5.07035	6.64223	6.26172	3.25494	5.72421	2.21882	5.64866	1.31174	0.95589	3.39053	2.97928	1.94072	2.73186	5.91006	4.07074	3.38999	9.84663	4.18263	3.53049	6.93857	4.37238	5.07761	4.37494	4.54101	4.24873	3.00048
202	APP-NL-G-F	STD	6.90355	5.62511	7.22186	1.32159	1.25531	1.30453	2.81323	3.00709	5.33295	2.82239	6.80311	1.24346	1.62797	5.57359	1.68512	2.81022	4.22989	8.44176	3.41882	6.874	1.52485	4.97896	7.45793	6.07435	2.48818	5.34775	1.74928	5.2095	1.04301	1.05335	3.19592	3.09751	1.63227	2.82408	6.3118	3.70285	2.56815	10.1224	3.6274	2.30971	5.09992	3.90211	5.06902	3.97936	4.60415	4.59828	4.99931
211	APP-NL-G-F	STD	7.13525	5.84001	7.41615	3.08438	1.54448	3.48824	1.96712	3.46284	5.76244	4.18226	6.92811	2.24488	4.23729	6.26923	2.04247	3.54591	5.17879	8.49888	3.57185	8.17494	4.00353	4.94461	7.74116	6.03013	3.31824	6.86173	4.10233	5.42679	1.66969	1.70831	3.73073	3.11005	1.74151	3.19259	6.83144	4.11286	4.44332	10.413	4.31073	6.23429	5.55477	5.16184	6.01996	4.58502	5.24798	6.08779	4.30714
214	APP-NL-G-F	STD	6.93487	5.73806	7.32805	1.83746	1.28294	1.90401	2.70316	3.72229	5.25916	3.11042	7.16354	1.17326	2.45598	5.75392	2.33825	3.31553	5.30742	8.74516	3.16905	8.23645	1.81341	5.01073	8.14068	6.07928	2.76877	5.41139	3.08999	5.25313	1.36728	2.11924	3.28705	3.93572	1.73633	3.01688	6.08251	3.74602	3.48211	10.1891	3.79814	3.83554	5.16887	4.29243	5.64951	4.24792	4.64674	5.68674	5.64839
215	APP-NL-G-F	STD	6.87218	5.64195	7.18227	1.53441	1.58673	1.70353	1.9686	3.37778	5.24601	3.71394	7.36802	1.54748	2.15182	5.6239	2.41537	3.46252	5.05689	8.23915	3.35748	7.19913	1.74054	4.97815	7.9895	6.06379	2.71032	5.12705	2.55167	5.20788	1.56019	1.81749	3.21616	3.16986	1.55339	2.86787	6.3374	3.89384	2.85173	9.85213	3.6013	3.00473	5.21716	3.98383	5.36678	4.29575	4.54828	5.77463	5.76655
218	APP-NL-G-F	STD	7.24559	5.77414	7.5136	1.63517	1.72961	1.57915	2.43018	3.14919	5.64741	3.91442	7.1201	1.61359	2.36777	6.25328	2.11152	3.32248	4.60386	8.75161	3.55258	7.22656	2.13106	5.16583	7.92284	6.10231	2.88399	5.23376	2.10966	5.58128	1.48458	1.475	3.40075	3.32398	1.73254	2.95675	6.2197	3.9987	3.03431	10.2511	3.77098	2.56083	5.48782	4.1248	5.08323	4.44126	4.67538	5.18218	5.41233
231	APP-NL-G-F	STD	7.38957	5.81419	7.53059	2.17431	1.96002	1.84242	2.98989	2.97774	5.76781	3.04432	6.45269	1.53351	1.83366	6.67125	2.5045	2.88607	4.42685	9.20852	3.44125	7.31594	1.99442	5.25733	7.14116	6.20397	3.23712	5.48559	2.40105	5.72877	1.39165	1.3016	3.2678	3.03114	1.87498	2.48534	6.25592	3.9697	3.31914	9.9438	3.86885	2.8944	5.55711	4.34717	4.63142	4.46692	4.77508	4.66227	4.59867
236	APP-NL-G-F	STD	7.04063	5.76444	7.33279	0.99367	1.38815	1.41408	2.26104	2.79979	5.42996	3.41364	6.7813	1.47958	2.02433	6.01085	2.10362	3.10494	4.49775	8.71796	3.55019	7.12474	1.51381	5.13459	7.67604	5.99722	2.70425	5.57109	2.29985	5.42457	1.39615	1.70723	3.05469	3.18943	1.72956	3.17628	6.29883	3.94259	3.22887	9.78495	3.55346	3.52441	5.24576	4.12331	5.06929	4.14624	4.40248	4.3563	4.96421
238	APP-NL-G-F	STD	7.14762	5.90802	7.46953	1.58214	1.08728	1.64438	2.38795	2.72234	5.63918	3.07843	6.74466	2.3419	1.90392	5.86659	2.78194	3.75109	4.47371	8.26406	3.46339	7.33448	1.91183	5.06527	7.48743	6.14178	2.95629	5.27908	2.05329	5.20794	1.58078	1.58372	3.24392	3.1776	1.94806	2.90449	6.19631	3.8956	3.09363	10.9176	4.08009	2.78736	5.35552	4.20396	5.29855	4.35996	4.75833	4.32977	5.24708
240	APP-NL-G-F	STD	7.07185	5.72945	7.41628	1.42765	1.11791	1.5699	3.25446	2.59725	5.64396	3.3913	6.49571	1.36519	1.40446	5.78134	2.12337	2.88352	4.18462	8.78609	3.46999	6.90777	1.74977	5.13468	6.84498	6.00367	2.74191	5.51613	1.67931	5.32689	1.45173	1.42412	3.3418	2.63654	1.96436	2.63283	5.86673	3.9385	2.80849	9.74968	3.85143	2.54661	5.27937	4.00585	4.86473	4.27347	4.70605	3.68797	4.40248
246	APP-NL-G-F	STD	7.51343	5.94202	7.73688	2.04851	2.03305	2.1738	3.71784	3.39764	5.55279	3.86104	6.84616	1.54057	2.38809	6.77829	2.81816	3.36829	4.85287	9.3485	3.61879	7.57924	2.13385	5.24639	7.74125	6.19596	3.01439	5.5703	3.16971	5.73101	1.69444	1.48573	3.69021	3.62782	1.76835	3.23188	6.41675	4.26565	3.60925	10.3732	3.97333	3.43183	5.69382	4.31634	5.64173	4.61276	4.8256	4.96176	4.84031
702	APP-NL-G-F	STD	7.27985	5.75129	7.23814	1.5651	1.58614	2.22824	3.59068	2.99874	5.53515	3.18458	6.60485	1.50538	2.11952	6.10278	3.06851	2.81336	4.46202	8.76672	3.413	7.63808	1.95427	5.02355	7.26334	6.13473	3.03602	5.17375	2.80795	5.41301	1.37193	1.63833	3.13251	3.30645	1.85626	2.84856	6.10241	4.06936	3.32253	10.251	3.69489	4.29741	5.57427	4.12472	5.27924	4.52913	4.68207	4.68725	4.46798
709	APP-NL-G-F	STD	7.02936	5.76467	7.4614	1.96307	1.78148	3.06389	3.58073	3.55752	5.46316	3.62399	6.43429	1.51659	2.3617	5.70705	2.50298	3.52281	4.55829	8.84076	3.24867	8.18557	1.97524	5.04988	7.65169	6.16449	2.74665	5.8722	3.56246	5.1185	1.58108	1.60249	3.2894	4.18856	1.85757	2.63586	6.56821	3.7756	4.39678	10.1095	4.45983	5.38546	5.0164	4.15555	5.70777	4.40936	4.77063	5.28277	3.62692
744	APP-NL-G-F	STD	7.08456	5.59463	7.19569	1.57697	1.33808	1.48197	2.70312	2.69972	5.19637	2.80187	6.03685	1.38285	1.45746	6.08135	2.28045	3.56018	3.94703	8.48834	3.38813	7.00398	1.63887	4.88009	6.64387	6.01547	2.59705	4.87858	2.26555	5.27078	1.04935	1.38807	3.01711	2.80857	1.87152	2.74004	5.50327	3.7305	3.0017	9.8964	3.74507	2.61149	5.17662	4.18339	4.69731	4.19944	4.67315	3.99676	4.05334
747	APP-NL-G-F	STD	7.26001	5.51694	7.47769	1.54079	1.71045	1.93902	3.63308	2.96235	5.30969	3.42821	6.59082	1.72854	2.25107	5.99384	2.49033	3.47812	4.3952	8.77564	3.32569	7.33316	2.02195	5.03544	7.43184	6.06191	2.74424	5.44329	2.7384	5.34743	1.49675	1.47903	3.28684	3.15005	1.54601	2.70497	6.5514	4.10928	3.52818	10.141	3.88969	3.97205	5.4382	3.96608	5.102	4.45137	4.80037	4.47858	3.88986
750	APP-NL-G-F	STD	7.20286	5.68644	7.35743	1.51335	1.80815	1.33163	3.65298	2.96623	5.5378	3.06296	7.53487	1.63975	1.44456	5.72282	1.98877	3.18107	5.16349	8.09537	3.60105	6.53289	1.89985	5.21763	8.45192	6.20813	3.08248	5.1465	1.28466	5.61	1.46945	1.99863	3.40826	3.34364	1.83566	2.66251	5.94411	4.10627	2.47078	9.77362	3.78448	1.84393	7.0402	4.12074	4.59158	4.51701	4.8258	5.05898	6.52533
788	APP-NL-G-F	STD	7.05751	5.65425	7.39534	1.70086	1.55527	2.19987	3.1383	3.85608	5.27705	3.71406	7.61061	1.41259	2.05746	5.69426	2.62356	3.19503	5.7874	9.0323	3.1762	7.84269	1.69466	4.82377	8.95816	6.11154	2.71374	5.30132	3.41555	5.12266	1.45498	2.74212	3.20807	3.81051	1.53822	2.65686	6.13351	3.79015	3.51272	10.0515	3.68754	3.93535	5.2278	4.21896	5.59154	4.44876	4.69111	6.54464	7.00942
843	APP-NL-G-F	STD	7.54779	5.8451	7.31134	1.6842	1.76247	1.55887	2.40084	4.06401	5.30751	3.00366	7.68659	1.64167	2.47732	5.91962	2.46365	3.21755	5.83236	8.95422	3.65638	7.32614	1.79387	5.22715	8.85869	6.13743	2.74302	5.14948	1.72917	5.50082	1.38824	2.51447	3.40931	3.39489	1.68768	2.83367	5.97241	4.00029	2.75849	9.71535	3.91858	2.11104	5.73673	4.22095	5.41519	4.51866	4.7841	6.44095	6.57712
844	APP-NL-G-F	STD	7.44176	6.19141	7.69031	4.08808	1.94273	1.97802	4.49487	3.25418	6.01795	3.28589	6.62362	1.559	1.92171	6.10805	3.20846	3.40479	4.46447	9.12313	3.64295	7.28425	1.87235	5.32748	7.2932	6.46729	3.9173	5.72391	2.30239	5.23658	1.23778	1.47529	3.32238	3.2827	2.12341	2.9578	6.63176	4.32499	3.14877	9.93643	4.15208	3.24672	6.15819	4.49587	4.71477	4.37056	5.04747	5.14469	4.64745
845	APP-NL-G-F	STD	6.97669	5.76768	7.54324	1.56125	1.59603	2.50453	3.08124	4.66689	5.09961	3.46637	6.78979	1.49277	2.36517	6.00508	2.32758	2.38078	5.30106	8.86827	3.32851	8.97064	1.76502	5.07712	8.14409	6.07278	2.62389	5.8481	3.83337	5.03163	1.3672	1.65136	3.24253	4.04442	1.5413	2.72312	6.27821	3.65711	4.11956	9.9913	3.79317	5.00708	5.39754	4.17151	5.80306	4.3147	4.62015	6.60695	3.89411
CONTROL_SAMPLE_CSAS2 1			6.74199	11.5411	5.43064	2.36595	2.11742	1.51663	0.52995	2.2767	10.4241	6.06463	3.34679	2.762	1.58093	4.91164	10.6722	2.25326	2.30923	8.96108	11.5637	5.45286	3.07126	10.8983	4.48325	9.22019	7.12496	1.52159	2.57452	10.2138	6.69087	10.3807	7.4024	4.17289	3.97069	6.2278	6.86803	13.5495	1.41905	4.54916	4.47479	3.21685	10.7949	3.50244	7.16054	1.51416	8.32594	1.5226	2.40296
CONTROL_SAMPLE_CSAS2 2			6.80362	11.6392	5.44233	2.32579	2.06091	1.53692	0.70507	2.16204	10.4796	6.09715	3.3871	2.89335	1.96495	4.93747	10.7047	2.30669	2.42335	9.02946	11.6284	5.59713	3.03163	10.918	4.39425	9.30003	7.23714	2.00104	2.91737	10.2624	6.66506	10.4095	7.44638	4.24962	4.04292	6.18888	6.76417	13.5064	1.59323	4.49886	4.53392	3.24317	10.8655	3.50757	7.22589	1.20892	8.4519	1.04053	2.6014
CONTROL_SAMPLE_CSAS2 3			6.89372	11.6061	5.46216	2.72749	2.06387	1.67568	1.21529	1.89741	10.4838	5.9815	3.15051	2.83463	1.6387	5.16053	11.02	2.34214	2.12412	8.92926	11.5931	5.6725	2.98099	11.0541	4.28349	9.29811	7.19887	2.20643	2.94311	10.3837	6.65887	10.2918	7.38093	4.31301	4.1242	6.07514	7.09202	13.5223	1.0987	4.62281	4.52634	3.29677	10.7665	3.7084	7.28353	1.59786	8.30157	1.0026	2.27463
CONTROL_SAMPLE_CSAS2 4			6.78286	11.4345	5.42048	2.39721	1.91658	1.75009	1.1627	2.08646	10.3192	5.88495	3.06212	2.95025	1.72327	5.14933	10.9286	2.41342	2.23453	8.83091	11.5173	5.69362	3.08509	10.9132	4.22027	9.25877	7.03969	2.18916	3.27779	10.2446	6.64772	10.1561	7.43199	4.13289	4.09349	6.25505	6.99659	13.4145	1.44654	4.71587	4.43098	3.35729	10.7179	3.67671	7.22653	1.77285	8.41966	1.2122	2.19675
Limit of detection			2.35593	1.97621	3.02037	2.23064	1.88916	1.18311	1.45557	2.24871	2.2565	2.25152	2.67119	2.0337	1.75479	1.95857	1.00328	2.02483	2.40111	1.75652	2.07006	2.23522	2.45247	1.33206	1.8994	0.18132	2.55667	1.38246	1.28157	2.58699	0.88741	1.56251	1.33247	2.17568	0.37226	2.91634	2.84434	2.90096	2.24769	2.55366	3.65738	2.44852	1.50958	3.24881	2.23663	2.06912	2.82632	1.01306	1.53527
Missing Data freq.			0	0	0	0.87037	0.82407	0.01852	0.0463	0.02778	0	0	0	0.94444	0.15741	0	0	0	0.02778	0	0	0	0.87037	0	0	0	0.03704	0	0.02778	0	0	0.42593	0	0	0	0.43519	0	0	0.03704	0	0.12037	0.09259	0	0	0	0.03704	0	0.00926	0
Normalization			Intensity Normalized (v.2)	Intensity Normalized (v.2)	Intensity Normalized (v.2)	Intensity Normalized (v.2)	Intensity Normalized (v.2)	Intensity Normalized (v.2)	Intensity Normalized (v.2)	Intensity Normalized (v.2)	Intensity Normalized (v.2)	Intensity Normalized (v.2)	Intensity Normalized (v.2)	Intensity Normalized (v.2)	Intensity Normalized (v.2)	Intensity Normalized (v.2)	Intensity Normalized (v.2)	Intensity Normalized (v.2)	Intensity Normalized (v.2)	Intensity Normalized (v.2)	Intensity Normalized (v.2)	Intensity Normalized (v.2)	Intensity Normalized (v.2)	Intensity Normalized (v.2)	Intensity Normalized (v.2)	Intensity Normalized (v.2)	Intensity Normalized (v.2)	Intensity Normalized (v.2)	Intensity Normalized (v.2)	Intensity Normalized (v.2)	Intensity Normalized (v.2)	Intensity Normalized (v.2)	Intensity Normalized (v.2)	Intensity Normalized (v.2)	Intensity Normalized (v.2)	Intensity Normalized (v.2)	Intensity Normalized (v.2)	Intensity Normalized (v.2)	Intensity Normalized (v.2)	Intensity Normalized (v.2)	Intensity Normalized (v.2)	Intensity Normalized (v.2)	Intensity Normalized (v.2)	Intensity Normalized (v.2)	Intensity Normalized (v.2)	Intensity Normalized (v.2)	Intensity Normalized (v.2)	Intensity Normalized (v.2)	Intensity Normalized (v.2)
pink cells show reads with to low detection
[truncated: 47 more columns]
