# Supplementary material for: Lifestyle shapes preclinical social and microglial deficits in an Alzheimer’s disease mouse model
Source: Mol Psychiatry. 2025 Dec 12;31(5):2391–401. doi: 10.1038/s41380-025-03368-4 (PMC13099370; doi:10.1038/s41380-025-03368-4)
Supplement: Supplementary file 3 — Supplementary Table 2 Statistics Summary [file 41380_2025_3368_MOESM3_ESM.xlsx]

## Sheet: Figure 1
			Statistics					Analysis of variance
(C) Roaming entropy (RE)			ANOVA- repeated measures:
Genotype	N	Excluded	Source of Variation	% of total variation	P value
NL	33	-	Time	21.02	<0.0001
NL-G-F	33	-	Genotype	4.463	0.0106
			Subject	41.16	<0.0001
			-> with Geisser-Greenhause correction due to SD variability
(D) Social distance			Linear regression:
Genotype	N	Excluded		Adj. R^2	P value
NL	33	-	NL	0.1201	0.054
NL-G-F	33	-	NL-G-F	0.2824	0.004
(E) Social network
Genotype	N			excluded
NL	33			-
NL-G-F	33			-
(F) Social network: degrees					unpaired t-test:
Genotype	N	Mean	SD	Excluded	Number of groups	2
NL	33	39.61	14.37	-	t, df	t=4.658, df=64
NL-G-F	33	22.94	14.7	-	P value	<0.0001
					-> Normailty test: passed
(G) Following behaviour
Genotype	N	Excluded	Linear regression:
NL	33	-		Adj. R^2	P value
NL-G-F	33	-	NL	0.7031	<0.0001
			NL-G-F	0.36	0.001

## Sheet: Figure 2
						Statistics							Analysis of variance
(A) Neurogenesis (IdU)
Genotype	Housing	Mean	SD	N	excluded	two-way ANOVA:				Posthoc:	Bonferoni		The variance was also increased by ENR, as measured by Brown-Forthsythe, p<0.0001.
NL	STD	686.875	301.114	16	-	Source of Variation	% of total variation	P value	F (DFn, DFd)		Adj. P Value		Brown- Forthsythe F-Test: STD vs ENR
NL	ENR	2050.89	706.928	27	1	Interaction	1.266	0.1849	F (1, 77) = 1.790	STD - ENR:			NL-G-F F( 1, 38 ) = 20.69032 p < 0.0001
NL-G-F	STD	672.923	394.564	13	3	Genotyp	1.445	0.1569	F (1, 77) = 2.043	NL	<0.0001		NL ( 1, 42) = 76.9579 p < 0.0001
NL-G-F	ENR	1628.72	839.019	25	3	Housing	40.89	<0.0001	F (1, 77) = 57.81	NL-G-F	0.0001
						-> Normailty test: passed
(B) Neurogenesis & follwowing						Spearman's R:
Genotype	N	Excluded					R	P value
NL	28	1				NL	0.094	0.64
NL-G-F	28	3				NL-G-F	-0.031	0.98
						-> Normailty test: not passed
(D) Neurogensis (Dcx)													Brown- Forthsythe F-Test: STD vs ENR
Genotype	Housing	Mean	SD	N	Excluded	two-way ANOVA:				Posthoc:	Bonferoni		Effect on variance STD vs ENR, Brown-Forthsythe p<0.0001.
NL	STD	9723.38	1703.1	16	-	Source of Variation	% of total variation	P value	F (DFn, DFd)		Adj. P Value		NL-G-F F( 1, 36 ) = 55.103 p < 0.0001
NL	ENR	13662.8	1551.85	24	4	Interaction	0.02569	0.8373		STD - ENR			NL ( 1, 40) = 52.36 p < 0.0001
NL-G-F	STD	8941.71	885.528	14	2	Genotype	1.636	0.1045		NL	<0.0001
NL-G-F	ENR	13055.2	2424.18	22	6	Housing	54.96	<0.0001		NL-G-F	<0.0001
						-> Normailty test: passed
(F) Proliferative Dcx						Kruskal-Wallis test:			Posthoc:
Genotype	Housing	Mean	SD	N	Excluded	Number of groups	4			Adj. P Value
NL	STD	1328	348.4	16	-	Kruskal-Wallis statistic	1.332
NL	ENR	1516	698.1	24	4	P value	0.7216
NL-G-F	STD	1237	333.1	14	2	Exact or approximate P value?	Approximate
NL-G-F	ENR	1552	757.3	22	6	-> Normailty test: not passed for ENR groups
(G) New neurons (Postmitotic Dcx)
Genotype	Housing	Mean	SD	N	Excluded	two-way ANOVA:				Posthoc:	Bonferoni		Brown- Forthsythe F-Test: STD vs ENR
NL	STD	2197	481	16	-	Source of Variation	% of total variation	P value	F (DFn, DFd)		Adj. P Value		Effect on variance STD vs ENR, Brown-Forthsythe p<0.0001.
NL	ENR	4393	651.3	24	4	Interaction	0.01027	0.8863	F (1, 72) = 0.02059	STD - ENR			NL-G-F F( 1, 36 ) = 55.723 p < 0.0001
NL-G-F	STD	2050	393	14	2	Genotype	0.4105	0.3672	F (1, 72) = 0.8235	NL	<0.0001		NL ( 1, 40) = 150.039 p < 0.0001
NL-G-F	ENR	4191	1252	22	6	Housing	63.45	<0.0001	F (1, 72) = 127.3	NL-G-F	<0.0001		no difference between ENR groups: NL vs NL-G-F p= 0.503
						-> Normailty test: passed
(H) New neurons & following						Pearson R:
Genotype	N	Excluded					R	P value
NL	24	4				NL	0.45	0.027
NL-G-F	22	6				NL-G-F	0.17	0.44
						-> Normailty test: passed
(I) Neurogenesis (Dcx) & social variance						Pearson R:
Genotype	N	Excluded					R	P value
NL	24	4				NL	0.24	0.25
NL-G-F	22	6				NL-G-F	-0.49	0.021
						-> Normailty test: passed
(J) Neurogenesis & social distance						Pearson R:
Genotype	N	Excluded					R	P value
NL	24	4				NL	0.39	0.058
NL-G-F	22	6				NL-G-F	-0.0021	0.99
						-> Normailty test: passed

## Sheet: Figure 3
													Analysis of variance
(D) Clustering of proteins with genotype-housing interaction						Pearson R coorelation:
						-> Normailty test: passed ->Gaussian distribution
(E) Casp 3 - 3 months
Genotype	Housing	Mean	SD	N	excluded	Two-way ANOVA				Posthoc:	Bonferoni		SD similar no change in variance
NL	STD	8.70672	0.711097	19	-	Source of Variation	% of total variation	P value	F (DFn, DFd)		Adj. P Value
NL	ENR	8.45625	0.595474	33	-	Interaction	6.137	0.011	F (1, 100) = 6.718	STD - ENR
NL-G-F	STD	8.44212	0.459264	19	-	Genotype	0.4464	0.4862	F (1, 100) = 0.4886	NL	0.4162
NL-G-F	ENR	8.91628	0.845507	33	-	Environment	0.5848	0.4255	F (1, 100) = 0.6402	NL-G-F	0.0366
						-> Normailty test: passed
(F) Casp3 - 7 months
Genotype	Housing	Mean	SD	N	excluded	Two-way ANOVA							SD similar no change in variance
NL	STD	0.20029	0.18404	16	-	Source of Variation	% of total variation	P value	F (DFn, DFd)
NL	ENR	0.300772	0.289584	28	-	Interaction	0.155	0.7251	F (1, 76) = 0.1245
NL-G-F	STD	0.245174	0.239536	16	-	Genotype	3.826	0.0835	F (1, 76) = 3.075
NL-G-F	ENR	0.396289	0.422001	28	-	Environment	1.192	0.3309	F (1, 76) = 0.9577
						-> Normailty test: passed
(G) Il1a - 3 months
Genotype	Housing	Mean	SD	N	excluded	Two-way ANOVA				Posthoc:	Bonferoni		SD similar no change in variance
NL	STD	10.2401	1.38963	19	-	Source of Variation	% of total variation	P value	F (DFn, DFd)		Adj. P Value
NL	ENR	9.90747	1.21254	33	-	Interaction	6.706	0.0079	F (1, 100) = 7.350	STD - ENR
NL-G-F	STD	9.45805	1.32956	19	-	Genotype	0.08054	0.767	F (1, 100) = 0.08827	NL	>0.9999
NL-G-F	ENR	10.535	1.24209	33	-	Environment	1.87	0.1554	F (1, 100) = 2.049	NL-G-F	0.0253
						-> Normailty test: passed
(H) Il1a - 7 months
Genotype	Housing	Mean	SD	N	excluded	Two-way ANOVA				Posthoc:	Bonferoni
NL	STD	5.27992	4.06829	16	-	Source of Variation	% of total variation	P value	F (DFn, DFd)			Adj. P Value
NL	ENR	1.81038	1.82852	28	-	Interaction	7.596	0.0045		STD:App-NL-G-F vs. STD:App-NL		0.0016
NL-G-F	STD	2.09672	1.3281	16	-	Housing	12.09	0.0004		STD:App-NL vs. ENR:App-NL		<0.0001
NL-G-F	ENR	1.69525	2.00287	28	-	Genotype	8.779	0.0024
						-> Normailty test: passed
(I) Casp3 & RE						Pearson R:
Genotype	N	excluded					R	P value
NL	33	-				NL	0.4639	0.0065
NL-G-F	33	-				NL-G-F	-0.2406	0.1774
						-> Normailty test: passed
(J) Il1a & RE
Genotype	N	excluded				Pearson R:
NL	33	-					R	P value
NL-G-F	33	-				NL	0.284	0.1095
						NL-G-F	-0.274	0.1232
						-> Normailty test: passed
(L) Plaque load
Genotype	Housing	Mean	SD	N	excluded	Mann-Whitney test							SD similar no change in variance
NL-G-F	STD	0.1409	0.06094	12	4	Mann-Whitney U	116
NL-G-F	ENR	0.1606	0.05588	28	-	P value	0.1298
						-> Normailty test: not passed
(M) Plaque size
Genotype	Housing	Mean	SD	N	excluded	Welch's t-test							no equal SD-> Welch correction
NL-G-F	STD	29.01	4.117	12	4	Welch-corrected t, df	t=1.192, df=27.71
NL-G-F	ENR	30.9	5.509	28	-	P value	0.2433
						-> Normailty test: passed
(K) Correlation to plaque load
Spearman's R values were calculated for the two datasets						-> Normailty test: not passed
NL-G-F STD						NL-G-F ENR
var1	var2	correlation	p_value	p_fdr		var1	var2	correlation	p_value	p_fdr
Epo	Erbb4	0.364589	0.124856	0.149828		Epo	Erbb4	0.189709	0.290323	0.435485
Epo	Fstl3	0.390692	0.0981543	0.147231		Epo	Fstl3	0.476012	0.00510871	0.0306523
Erbb4	Fstl3	0.186024	0.445759	0.445759		Erbb4	Fstl3	0.0369235	0.838353	0.838353
Epo	Plaques CTX	0.616278	0.0434727	0.0935155		Epo	plaques CTX	-0.0458274	0.835516	0.838353
Erbb4	Plaques CTX	0.608956	0.0467578	0.0935155		Erbb4	plaques CTX	-0.30047	0.163596	0.366142
Fstl3	Plaques CTX	0.653065	0.0293539	0.0935155		Fstl3	plaques CTX	0.28774	0.183071	0.366142

## Sheet: Figure 4
(A) Microglia coverage & Social distance													Analysis of variance
			Pearson R:
Housing	N	excluded		R	P value
STD	13	3		-0.3494	0.0252
ENR	28
			-> Normailty test: passed
(B) Microglia soma size
Genotype	Housing	Mean	SD	N	Excluded	Two-way ANOVA				Posthoc:	Bonferoni		Equal size of SD no difference in variance
NL	STD	76.14	3.377	6	10	Source of Variation	% of total variation	P value	F (DFn, DFd)		Adj. P Value
NL	ENR	74.6	5.041	13	13	Interaction	0.277	0.6486	F (1, 57) = 0.2099	NL - NL-G-F
NL-G-F	STD	81.07	4.435	16	-	Genotype	18.76	0.0004	F (1, 57) = 14.22	STD	0.1013
NL-G-F	ENR	80.9	5.11	28	-	Housing	0.4391	0.5663	F (1, 57) = 0.3328	ENR	0.0007
						-> Normailty test: passed
(C) Morphology
Genotype	Housing	Mean	SD	N	Excluded	Two-way ANOVA				Posthoc:	Bonferoni		SD similar no change in variance
NL	STD	0.442352	0.0155333	6	10	Source of Variation	% of total variation	P value	F (DFn, DFd)		Adj. P Value
NL	ENR	0.431282	0.0241603	13	13	Interaction	0.3857	0.5987	F (1, 58) = 0.2800	NL - NL-G-F
NL-G-F	STD	0.465115	0.0283228	16	-	Genotype	13.79	0.0025	F (1, 58) = 10.02	STD	0.2267
NL-G-F	ENR	0.463186	0.0311094	28	-	Housing	0.7799	0.4548	F (1, 58) = 0.5663	ENR	0.0027
						-> Normailty test: passed
(D) Morphology & exploration
Genotype	N					Pearson R:
NL	13						R	P value
NL-G-F	28					NL	-0.5385	0.05
						NL-G-F	0.1209	0.54
						-> Normailty test: passed
(F) Microglia activation
Genotype	Housing	Mean	SD	N	Excluded	Welch's t-test							Equal size of SD no difference in variance
NL-G-F	STD	4.932	2.178	16	-	Welch-corrected t, df	t=1.433, df=38.62
NL-G-F	ENR	6.036	2.887	28	-	P value	0.1598
						-> Normailty test: passed
(G) Activation & neurogenesis (Dcx)
Genotype	Housing	N	Excluded			Pearson R:
NL-G-F	STD	16	-				R	P value
NL-G-F	ENR	28	-			STD	-0.1547	0.5974
						ENR	-0.4419	0.0395
						-> Normailty test: passed
(H) Microglia proliferation
Genotype	Housing	Mean	SD	N	Excluded	Two-way ANOVA				Posthoc:	Bonferoni		NL-G-F: STD vs ENR
NL	STD	0.1136	0.06388	6	10	Source of Variation	% of total variation	P value	F (DFn, DFd)		Adj. P Value		increased variance was seen upon ENR housing, Brown-Forsythe test p<0.0001.
NL	ENR	0.179	0.1577	13	13	Interaction	0.291	0.5912	F (1, 57) = 0.2917	NL - NL-G-F
NL-G-F	STD	1.245	0.4961	16	-	Genotype	32.71	<0.0001	F (1, 57) = 32.79	STD	0.0061
NL-G-F	ENR	1.546	0.959	28	-	Housing	0.7043	0.4043	F (1, 57) = 0.7059	ENR	<0.0001
						-> Normailty test: passed
(I) Activation & plaques
Genotype	Housing	N	Excluded			Pearson R:
NL-G-F	STD	11	5				R	P value
NL-G-F	ENR	28	-			STD	-0.7852	0.0042
						ENR	-0.03744	0.85
						-> Normailty test: passed

## Sheet: Figure 5
(A) Microglia sorted								Analysis of variance
		Microglia		Activated Microglia%
Genotype	Housing	Mean	SD	Mean	SD	N	Excluded	No varaince analysis possible to small dataset
NL	STD	364.333	239.73	2	2	3	-
NL	ENR	769.4	249.805	4.8	1.48324	5	-
NL-G-F	STD	1804.33	609.223	84.3333	46.694	3	-
NL-G-F	ENR	1372	339.673	87.8	18.5796	5	-
(B)
Cluster 5: IFN responsive
Genotype	Housing	Mean	SD	N	Excluded
NL	STD	1.415	1.429	3	-
NL	ENR	0.46	0.32	5	-
NL-G-F	STD	2.412	1.69	3	-
NL-G-F	ENR	0.8559	0.3577	5	-
Cluster 7: Proliferative
Genotype	Housing	Mean	SD	N	Excluded
NL	STD	0	0	3	-
NL	ENR	0.5108	0.3655	5	-
NL-G-F	STD	0.9967	0.4025	3	-
NL-G-F	ENR	1.06	0.5387	5	-
Cells in the different clusters:
	0			1			2			3			4			5			6			7
Genotype	Mean	SD	N	Mean	SD	N	Mean	SD	N	Mean	SD	N	Mean	SD	N	Mean	SD	N	Mean	SD	N	Mean	SD	N
App-NL-G-F ENR	19.1627	3.28559	5	20.4495	3.94044	5	33.424	4.72801	5	15.8599	1.47797	5	8.01494	1.35346	5	0.855925	0.357665	5	1.17266	0.414657	5	1.0603	0.538728	5
App-NL-G-F STD	18.091	5.4629	3	22.2976	4.83971	3	33.1635	8.0286	3	14.5782	1.63366	3	7.85288	4.12411	3	2.41206	1.69011	3	0.608106	0.587721	3	0.996713	0.402486	3
App-NL ENR	49.1894	5.29081	5	43.4946	6.51994	5	0.0869566	0.194441	5	5.03695	1.46046	5	0.139176	0.200224	5	0.460022	0.320023	5	1.0821	1.21333	5	0.510799	0.365502	5
App-NL STD	56.6915	3.01903	3	33.6576	9.43269	3	0.900901	1.56041	3	5.42989	5.73548	3	0	0	3	1.41534	1.42876	3	1.90476	3.29914	3	0	0	3

## Sheet: Suppl F1
(A) Correlation of beaviour & immune profiles						(B)
Spearmanns R correlation
App-NL ENR						App-NL-G-F ENR
var1	var2	correlation	p_value	p_fdr		var1	var2	correlation	p_value	p_fdr
RE5	cRE	0.776404	1.09387e-07	3.00815e-06		RE5	cRE	0.71758	2.60204e-06	5.07398e-05
RE5	Il1a	0.283757	0.109533	0.376519		RE5	Il1a	-0.27373	0.123211	0.63139
cRE	Il1a	0.277741	0.117595	0.380454		cRE	Il1a	-0.19385	0.279723	0.948626
RE5	Casp3	0.424799	0.0137331	0.0755322		RE5	Casp3	-0.222594	0.213099	0.812646
cRE	Casp3	0.463904	0.00654182	0.044975		cRE	Casp3	-0.0013369	0.994109	0.994109
Il1a	Casp3	0.57754	0.000432745	0.00476019		Il1a	Casp3	0.769385	1.67475e-07	6.53153e-06
RE5	Il23r	-0.0444519	0.805967	0.934078		RE5	Il23r	0.269385	0.129516	0.63139
cRE	Il23r	-0.240307	0.177958	0.462224		cRE	Il23r	0.0130348	0.942606	0.994109
Il1a	Il23r	-0.0872326	0.629299	0.865287		Il1a	Il23r	-0.258356	0.146587	0.672577
Casp3	Il23r	-0.136364	0.449236	0.772124		Casp3	Il23r	-0.346591	0.0481579	0.34091
RE5	Ccl20	-0.0100267	0.955836	0.989681		RE5	Ccl20	0.244652	0.170005	0.736688
cRE	Ccl20	0.0598262	0.740856	0.934078		cRE	Ccl20	-0.0040107	0.982327	0.994109
Il1a	Ccl20	0.258021	0.147129	0.425899		Il1a	Ccl20	0.194519	0.278036	0.948626
Casp3	Ccl20	0.240307	0.177958	0.462224		Casp3	Ccl20	0.098262	0.586423	0.994109
Il23r	Ccl20	-0.0414439	0.818873	0.934078		Il23r	Ccl20	0.139372	0.4392	0.994109
RE5	Erbb4	-0.291444	0.0998444	0.366096		RE5	Erbb4	-0.21992	0.218789	0.812646
cRE	Erbb4	-0.395053	0.0228851	0.0968214		cRE	Erbb4	-0.102607	0.569894	0.994109
Il1a	Erbb4	-0.102273	0.571158	0.836051		Il1a	Erbb4	0.0909091	0.614866	0.994109
Casp3	Erbb4	-0.177807	0.322194	0.681564		Casp3	Erbb4	0.0427807	0.813131	0.994109
Il23r	Erbb4	0.481283	0.00457461	0.0359434		Il23r	Erbb4	0.310495	0.0786386	0.471832
Ccl20	Erbb4	0.266377	0.134019	0.409502		Ccl20	Erbb4	0.0157086	0.930859	0.994109
RE5	Cdh6	-0.0424465	0.814566	0.934078		RE5	Cdh6	0.178142	0.32127	0.994109
cRE	Cdh6	-0.102607	0.569894	0.836051		cRE	Cdh6	0.108623	0.547363	0.994109
Il1a	Cdh6	-0.158422	0.378558	0.717955		Il1a	Cdh6	-0.0959225	0.59541	0.994109
Casp3	Cdh6	-0.142714	0.428194	0.772124		Casp3	Cdh6	-0.137366	0.445877	0.994109
Il23r	Cdh6	0.198195	0.268875	0.591525		Il23r	Cdh6	0.340575	0.0524477	0.34091
Ccl20	Cdh6	0.447193	0.0090743	0.055454		Ccl20	Cdh6	0.270388	0.12804	0.63139
Erbb4	Cdh6	0.411096	0.0174701	0.0800715		Erbb4	Cdh6	0.418783	0.0152815	0.17028
RE5	Cntn1	-0.0137032	0.939668	0.989681		RE5	Cntn1	0.142714	0.428194	0.994109
cRE	Cntn1	-0.201872	0.259913	0.591525		cRE	Cntn1	0.0497995	0.78315	0.994109
Il1a	Cntn1	-0.20889	0.243356	0.581938		Il1a	Cntn1	0.0558155	0.757692	0.994109
Casp3	Cntn1	0.0437834	0.808831	0.934078		Casp3	Cntn1	-0.0284091	0.875295	0.994109
Il23r	Cntn1	0.610963	0.00015904	0.0021868		Il23r	Cntn1	0.394385	0.0231378	0.225593
Ccl20	Cntn1	0.16143	0.369454	0.717955		Ccl20	Cntn1	0.227273	0.203386	0.812646
Erbb4	Cntn1	0.691176	8.4566e-06	0.000155038		Erbb4	Cntn1	0.662099	2.70837e-05	0.000422505
Cdh6	Cntn1	0.509358	0.00246572	0.0226024		Cdh6	Cntn1	0.728275	1.55404e-06	4.04051e-05
RE5	Social distance	0.236631	0.18489	0.462224		RE5	Social distance	0.0698529	0.699293	0.994109
cRE	Social distance	0.413102	0.0168755	0.0800715		cRE	Social distance	0.367647	0.035301	0.275348
Il1a	Social distance	0.0518048	0.774638	0.934078		Il1a	Social distance	-0.168783	0.34775	0.994109
Casp3	Social distance	0.0965909	0.592836	0.836051		Casp3	Social distance	0.0721925	0.689712	0.994109
Il23r	Social distance	0.00501337	0.97791	0.989681		Il23r	Social distance	-0.0290775	0.872384	0.994109
Ccl20	Social distance	-0.0130348	0.942606	0.989681		Ccl20	Social distance	-0.0247326	0.891331	0.994109
Erbb4	Social distance	-0.158757	0.37754	0.717955		Erbb4	Social distance	0.0320856	0.859307	0.994109
Cdh6	Social distance	0.0344251	0.849162	0.934078		Cdh6	Social distance	-0.022393	0.901558	0.994109
Cntn1	Social distance	-0.056484	0.754878	0.934078		Cntn1	Social distance	-0.00167112	0.992636	0.994109
RE5	# of close contacts	-0.118592	0.510978	0.836051		RE5	# of close contacts	-0.091008	0.614479	0.994109
cRE	# of close contacts	-0.374676	0.0316893	0.124494		cRE	# of close contacts	-0.379423	0.029425	0.255017
Il1a	# of close contacts	0.0394748	0.827346	0.934078		Il1a	# of close contacts	0.173819	0.333343	0.994109
Casp3	# of close contacts	0.00234173	0.989681	0.989681		Casp3	# of close contacts	-0.101715	0.573271	0.994109
Il23r	# of close contacts	0.10337	0.567011	0.836051		Il23r	# of close contacts	0.0538687	0.765904	0.994109
Ccl20	# of close contacts	-0.0361295	0.841785	0.934078		Ccl20	# of close contacts	0.0961941	0.594363	0.994109
Erbb4	# of close contacts	0.138496	0.442108	0.772124		Erbb4	# of close contacts	-0.111752	0.535811	0.994109
Cdh6	# of close contacts	-0.0991888	0.58288	0.836051		Cdh6	# of close contacts	-0.0404852	0.822996	0.994109
Cntn1	# of close contacts	0.104207	0.563861	0.836051		Cntn1	# of close contacts	-0.0373066	0.836699	0.994109
Social distance	# of close contacts	-0.913775	1.15019e-13	6.32605e-12		Social distance	# of close contacts	-0.872104	3.85052e-11	3.00341e-09
						RE5	Plaques CTX	-0.0938735	0.67008	0.994109
						cRE	Plaques CTX	-0.15415	0.482513	0.994109
						Il1a	Plaques CTX	0.0464427	0.833337	0.994109
						Casp3	Plaques CTX	-0.0543478	0.805458	0.994109
						Il23r	Plaques CTX	-0.0889328	0.686563	0.994109
						Ccl20	Plaques CTX	-0.0721344	0.743608	0.994109
						Erbb4	Plaques CTX	-0.109684	0.618344	0.994109
						Cdh6	Plaques CTX	-0.0385375	0.861412	0.994109
						Cntn1	Plaques CTX	0.0118577	0.957176	0.994109
						Social distance	Plaques CTX	0.0750988	0.733437	0.994109
						# of close contacts	Plaques CTX	-0.00346535	0.98748	0.994109
						RE5	Plaques HP	0.08867	0.653654	0.994109
						cRE	Plaques HP	-0.028462	0.885683	0.994109
						Il1a	Plaques HP	0.0541872	0.784192	0.994109
						Casp3	Plaques HP	0.0957854	0.627777	0.994109
						Il23r	Plaques HP	0.0481664	0.807701	0.994109
						Ccl20	Plaques HP	0.151067	0.442875	0.994109
						Erbb4	Plaques HP	-0.00821018	0.966926	0.994109
						Cdh6	Plaques HP	0.0859332	0.663715	0.994109
						Cntn1	Plaques HP	0.194308	0.321789	0.994109
						Social distance	Plaques HP	-0.141762	0.471782	0.994109
						# of close contacts	Plaques HP	0.114536	0.561677	0.994109
						Plaques CTX	Plaques HP	0.643281	0.000928809	0.0120745
(C) Erbb4													Analysis of variance
Genotype	Housing	Mean	SD	N	Excluded	Two-way ANOVA				Posthoc:	Bonferoni		equal SD no difference in variance
NL	STD	4.57877	0.1765	19	-	Source of Variation	% of total variation	P value	F (DFn, DFd)		Adj. P-vaule
NL	ENR	4.60152	0.145749	33	-	Interaction	7.393	0.0044	F (1, 100) = 8.486	App-NL:STD vs. App-NL-G-F:STD	0.0202
NL-G-F	STD	4.74131	0.17998	19	-	Genotype	3.055	0.064	F (1, 100) = 3.507	App-NL-G-F:STD vs. App-NL-G-F:ENR	0.0025
NL-G-F	ENR	4.56618	0.173044	33	-	Environment	4.383	0.0271	F (1, 100) = 5.032	App-NL:STD vs. App-NL:ENR	>0.9999
						-> Normailty test: passed
(D) Erbb4 & RE						Pearson R:
Genotype	N	excluded					R	P value
NL	33	-				NL	-0.3472	0.0477
NL-G-F	33	-				NL-G-F	-0.1881	0.2945
						-> Normailty test: passed
(E)						(F)
var1	var2	correlation	p_value	p_fdr		var1	var2	correlation	p_value	p_fdr
Δ Body weight	Fur class	0.166068	0.355674	0.753047		Δ Body weight	Fur class	0.0737521	0.683352	0.985681
Δ Body weight	RE5	0.019398	0.914673	0.935492		Δ Body weight	RE 5	0.0835638	0.643839	0.985681
Fur class	RE5	-0.160396	0.37257	0.753047		Fur class	RE 5	0.13997	0.437218	0.985681
Δ Body weight	RE12	0.019398	0.914673	0.935492		Δ Body weight	RE 12	0.0500713	0.781995	0.985681
Fur class	RE12	-0.160396	0.37257	0.753047		Fur class	RE 12	0.219245	0.220241	0.985681
RE5	RE12	1	0	0		RE 5	RE 12	0.689171	9.2024e-06	0.000196701
Δ Body weight	cRE	0.0202341	0.911009	0.935492		Δ Body weight	cRE	-0.0723438	0.689095	0.985681
Fur class	cRE	-0.0548312	0.761841	0.916215		Fur class	cRE	0.0922812	0.609514	0.985681
RE5	cRE	0.776404	1.09387e-07	2.97533e-06		RE 5	cRE	0.71758	2.60204e-06	7.41581e-05
RE12	cRE	0.776404	1.09387e-07	2.97533e-06		RE 12	cRE	0.705548	4.52279e-06	0.000110485
Δ Body weight	Social distance	0.237458	0.183314	0.628625		Δ Body weight	Social distance	0.176505	0.325808	0.985681
Fur class	Social distance	-0.166835	0.353425	0.753047		Fur class	Social distance	-0.123661	0.492949	0.985681
RE5	Social distance	0.236631	0.18489	0.628625		RE 5	Social distance	0.0698529	0.699293	0.985681
RE12	Social distance	0.236631	0.18489	0.628625		RE 12	Social distance	0.00635027	0.972021	0.995303
cRE	Social distance	0.413102	0.0168755	0.143442		cRE	Social distance	0.367647	0.035301	0.317709
Δ Body weight	# of close contacts	-0.175998	0.327223	0.753047		Δ Body weight	Follow events	-0.18873	0.292865	0.985681
Fur class	# of close contacts	0.20605	0.249968	0.68029		Fur class	Follow events	0.0602821	0.738949	0.985681
RE5	# of close contacts	-0.118592	0.510978	0.798771		RE 5	Follow events	0.562166	0.000662103	0.011322
RE12	# of close contacts	-0.118592	0.510978	0.798771		RE 12	Follow events	0.536765	0.00127987	0.0182381
cRE	# of close contacts	-0.374676	0.0316893	0.253514		cRE	Follow events	0.781751	7.82604e-08	3.34563e-06
Social distance	# of close contacts	-0.913775	1.15019e-13	7.8213e-12		Social distance	Follow events	0.0675134	0.70892	0.985681
Δ Body weight	Distance moved	-0.319064	0.0703202	0.383268		Δ Body weight	# of close contacts	-0.12741	0.479827	0.985681
Fur class	Distance moved	-0.0520994	0.77339	0.916215		Fur class	# of close contacts	0.208014	0.245385	0.985681
RE5	Distance moved	0.589572	0.000305628	0.00415654		RE 5	# of close contacts	-0.091008	0.614479	0.985681
RE12	Distance moved	0.589572	0.000305628	0.00415654		RE 12	# of close contacts	-0.00819741	0.963888	0.99292
cRE	Distance moved	0.730615	1.38391e-06	2.68874e-05		cRE	# of close contacts	-0.379423	0.029425	0.317709
Social distance	Distance moved	0.203877	0.255109	0.68029		Social distance	# of close contacts	-0.872104	3.85052e-11	3.29219e-09
# of close contacts	Distance moved	-0.129966	0.470986	0.798771		Follow events	# of close contacts	-0.0993727	0.582178	0.985681
Δ Body weight	Follow events	-0.177759	0.322327	0.753047		Δ Body weight	NORT DI	0.0378465	0.834368	0.985681
Fur class	Follow events	-0.0829297	0.646365	0.879056		Fur class	NORT DI	0.0301411	0.867757	0.985681
RE5	Follow events	0.563837	0.000632826	0.00717203		RE 5	NORT DI	0.132019	0.463947	0.985681
RE12	Follow events	0.563837	0.000632826	0.00717203		RE 12	NORT DI	0.102941	0.568631	0.985681
cRE	Follow events	0.744318	6.84694e-07	1.55197e-05		cRE	NORT DI	0.046123	0.798819	0.985681
Social distance	Follow events	0.286096	0.106512	0.50465		Social distance	NORT DI	0.101939	0.572423	0.985681
# of close contacts	Follow events	-0.19336	0.280966	0.707617		Follow events	NORT DI	0.0798797	0.65857	0.985681
Distance moved	Follow events	0.890709	3.84981e-12	1.74525e-10		# of close contacts	NORT DI	-0.0209118	0.908041	0.985681
Δ Body weight	NORT DI	-0.143813	0.424609	0.769958		Δ Body weight	IdU	-0.371959	0.061328	0.452768
Fur class	NORT DI	-0.161567	0.369045	0.753047		Fur class	IdU	-0.123358	0.54826	0.985681
RE5	NORT DI	-0.271725	0.126092	0.519651		RE 5	IdU	-0.297094	0.140509	0.823826
RE12	NORT DI	-0.271725	0.126092	0.519651		RE 12	IdU	-0.259487	0.200503	0.952391
cRE	NORT DI	-0.197193	0.271354	0.696304		cRE	IdU	-0.0912821	0.657415	0.985681
Social distance	NORT DI	-0.162767	0.365449	0.753047		Social distance	IdU	0.0899145	0.662246	0.985681
# of close contacts	NORT DI	0.0230827	0.898541	0.935492		Follow events	IdU	-0.0160684	0.937901	0.985681
Distance moved	NORT DI	-0.137366	0.445877	0.790703		# of close contacts	IdU	-0.0838755	0.683738	0.985681
Follow events	NORT DI	-0.159091	0.376523	0.753047		NORT DI	IdU	-0.178803	0.382142	0.985681
Δ Body weight	IdU	-0.247555	0.213148	0.667195		Δ Body weight	DCX	0.0861193	0.703154	0.985681
Fur class	IdU	-0.192735	0.335466	0.753047		Fur class	DCX	-0.201808	0.367787	0.985681
RE5	IdU	-0.102901	0.609528	0.837664		RE 5	DCX	0.402146	0.0635463	0.452768
RE12	IdU	-0.102901	0.609528	0.837664		RE 12	DCX	0.118611	0.599082	0.985681
cRE	IdU	-0.0348092	0.863149	0.935492		cRE	DCX	0.312906	0.156224	0.828582
Social distance	IdU	0.164275	0.412906	0.758854		Social distance	DCX	0.126518	0.574767	0.985681
# of close contacts	IdU	-0.165265	0.410055	0.758854		Follow events	DCX	0.251341	0.259188	0.985681
Distance moved	IdU	0.120916	0.547987	0.809422		# of close contacts	DCX	-0.0605891	0.788819	0.985681
Follow events	IdU	0.0464122	0.818187	0.918323		NORT DI	DCX	0.0169444	0.94034	0.985681
NORT DI	IdU	0.0870229	0.666026	0.888035		IdU	DCX	0.0357259	0.877815	0.985681
Δ Body weight	DCX	0.0705268	0.74331	0.916215		Δ Body weight	Post-DCX	0.173089	0.441116	0.985681
Fur class	DCX	0.267233	0.206808	0.667195		Fur class	Post-DCX	-0.0800272	0.723325	0.985681
RE5	DCX	-0.191304	0.370533	0.753047		RE 5	Post-DCX	0.315165	0.153096	0.828582
RE12	DCX	-0.191304	0.370533	0.753047		RE 12	Post-DCX	0.16436	0.464833	0.985681
cRE	DCX	-0.127826	0.551685	0.809422		cRE	Post-DCX	0.16436	0.464833	0.985681
Social distance	DCX	0.271304	0.199711	0.662457		Social distance	Post-DCX	0.0525275	0.816418	0.985681
# of close contacts	DCX	-0.245591	0.247378	0.68029		Follow events	Post-DCX	0.18187	0.417918	0.985681
Distance moved	DCX	-0.21913	0.303583	0.737274		# of close contacts	Post-DCX	0.0486977	0.829606	0.985681
Follow events	DCX	-0.12	0.57649	0.816694		NORT DI	Post-DCX	-0.193731	0.387663	0.985681
NORT DI	DCX	-0.375652	0.0704536	0.383268		IdU	Post-DCX	-0.0142857	0.950993	0.985681
IdU	DCX	0.0973801	0.658469	0.886651		DCX	Post-DCX	0.888701	3.30131e-08	1.88175e-06
Δ Body weight	PostDCX	-0.016108	0.94045	0.950173		Δ Body weight	Plaques HP	0.317784	0.0993682	0.653537
Fur class	PostDCX	0.079289	0.712665	0.916215		Fur class	Plaques HP	-0.100659	0.610297	0.985681
RE5	PostDCX	0.123478	0.565405	0.809422		RE 5	Plaques HP	0.08867	0.653654	0.985681
RE12	PostDCX	0.123478	0.565405	0.809422		RE 12	Plaques HP	0.139026	0.480466	0.985681
cRE	PostDCX	0.225217	0.290007	0.717109		cRE	Plaques HP	-0.028462	0.885683	0.985681
Social distance	PostDCX	0.383478	0.0643414	0.383268		Social distance	Plaques HP	-0.141762	0.471782	0.985681
# of close contacts	PostDCX	-0.351405	0.0922178	0.48237		Follow events	Plaques HP	0.0191571	0.92292	0.985681
Distance moved	PostDCX	0.178261	0.404629	0.758854		# of close contacts	Plaques HP	0.114536	0.561677	0.985681
Follow events	PostDCX	0.341739	0.102167	0.50465		NORT DI	Plaques HP	0.00547345	0.977947	0.995411
NORT DI	PostDCX	-0.146957	0.493193	0.798771		IdU	Plaques HP	-0.211624	0.299355	0.985681
IdU	PostDCX	0.153732	0.483716	0.798771		DCX	Plaques HP	0.149675	0.506165	0.985681
DCX	PostDCX	0.737391	3.93772e-05	0.000669413		Post-DCX	Plaques HP	0.186388	0.406244	0.985681
Δ Body weight	Microglia soma-HP	0.0413225	0.893376	0.935492		Δ Body weight	Plaques CTX	0.603225	0.00231063	0.0303936
Fur class	Microglia soma-HP	0.156447	0.60977	0.837664		Fur class	Plaques CTX	-0.0255699	0.907804	0.985681
RE5	Microglia soma-HP	-0.428571	0.143971	0.543892		RE 5	Plaques CTX	-0.0938735	0.67008	0.985681
RE12	Microglia soma-HP	-0.428571	0.143971	0.543892		RE 12	Plaques CTX	0.0583004	0.791602	0.985681
cRE	Microglia soma-HP	-0.521978	0.0672917	0.383268		cRE	Plaques CTX	-0.15415	0.482513	0.985681
Social distance	Microglia soma-HP	-0.181319	0.553295	0.809422		Social distance	Plaques CTX	0.0750988	0.733437	0.985681
# of close contacts	Microglia soma-HP	0.0853998	0.781478	0.916215		Follow events	Plaques CTX	-0.19664	0.368499	0.985681
Distance moved	Microglia soma-HP	-0.56044	0.0463459	0.3258		# of close contacts	Plaques CTX	-0.00346535	0.98748	0.997794
Follow events	Microglia soma-HP	-0.467033	0.107609	0.50465		NORT DI	Plaques CTX	-0.200593	0.358756	0.985681
NORT DI	Microglia soma-HP	-0.021978	0.943186	0.950173		IdU	Plaques CTX	-0.119481	0.605955	0.985681
IdU	Microglia soma-HP	-0.104396	0.734304	0.916215		DCX	Plaques CTX	0.22096	0.378254	0.985681
DCX	Microglia soma-HP	-0.0909091	0.802772	0.918323		Post-DCX	Plaques CTX	0.272587	0.273801	0.985681
PostDCX	Microglia soma-HP	-0.466667	0.173939	0.628625		Plaques HP	Plaques CTX	0.643281	0.000928809	0.0144388
Δ Body weight	Microglia_area HP	0.328195	0.251964	0.68029		Δ Body weight	Microglia soma -HP	-0.0614711	0.755999	0.985681
Fur class	Microglia_area HP	0.0919407	0.754585	0.916215		Fur class	Microglia soma -HP	0.12996	0.509809	0.985681
RE5	Microglia_area HP	-0.0857143	0.770785	0.916215		RE 5	Microglia soma -HP	0.126984	0.51963	0.985681
RE12	Microglia_area HP	-0.0857143	0.770785	0.916215		RE 12	Microglia soma -HP	0.0377668	0.848682	0.985681
cRE	Microglia_area HP	0.0373626	0.899093	0.935492		cRE	Microglia soma -HP	0.10728	0.586881	0.985681
Social distance	Microglia_area HP	-0.186813	0.522504	0.807506		Social distance	Microglia soma -HP	0.0591133	0.765094	0.985681
# of close contacts	Microglia_area HP	0.194047	0.506224	0.798771		Follow events	Microglia soma -HP	0.0361248	0.855191	0.985681
Distance moved	Microglia_area HP	-0.0637363	0.828626	0.918323		# of close contacts	Microglia soma -HP	-0.0849432	0.667368	0.985681
Follow events	Microglia_area HP	-0.010989	0.970258	0.970258		NORT DI	Microglia soma -HP	-0.383142	0.044167	0.365909
NORT DI	Microglia_area HP	-0.107692	0.714031	0.916215		IdU	Microglia soma -HP	0.353846	0.0761597	0.520933
IdU	Microglia_area HP	0.0714286	0.816628	0.918323		DCX	Microglia soma -HP	0.229879	0.303408	0.985681
DCX	Microglia_area HP	-0.212121	0.556306	0.809422		Post-DCX	Microglia soma -HP	0.201638	0.368199	0.985681
PostDCX	Microglia_area HP	-0.29697	0.404702	0.758854		Plaques HP	Microglia soma -HP	0.0328407	0.868237	0.985681
Microglia soma-HP	Microglia_area HP	0.203297	0.505315	0.798771		Plaques CTX	Microglia soma -HP	-0.296443	0.169593	0.828582
Δ Body weight	Microglia prolif. HP	0.049587	0.872195	0.935492		Δ Body weight	Microglia area-HIP	-0.0472011	0.811486	0.985681
Fur class	Microglia prolif. HP	-0.0856731	0.780794	0.916215		Fur class	Microglia area-HIP	0.0875593	0.65773	0.985681
RE5	Microglia prolif. HP	0.0659341	0.830542	0.918323		RE 5	Microglia area-HIP	0.175151	0.372675	0.985681
RE12	Microglia prolif. HP	0.0659341	0.830542	0.918323		RE 12	Microglia area-HIP	0.176793	0.368139	0.985681
cRE	Microglia prolif. HP	0.032967	0.914856	0.935492		cRE	Microglia area-HIP	-0.0591133	0.765094	0.985681
Social distance	Microglia prolif. HP	0.230769	0.448127	0.790703		Social distance	Microglia area-HIP	-0.30925	0.109305	0.692262
# of close contacts	Microglia prolif. HP	-0.190083	0.533934	0.809422		Follow events	Microglia area-HIP	-0.119869	0.543477	0.985681
Distance moved	Microglia prolif. HP	0.225275	0.459305	0.790703		# of close contacts	Microglia area-HIP	0.234827	0.229037	0.985681
Follow events	Microglia prolif. HP	0.461538	0.112376	0.509438		NORT DI	Microglia area-HIP	-0.301587	0.11884	0.725774
NORT DI	Microglia prolif. HP	0.10989	0.72081	0.916215		IdU	Microglia area-HIP	0.0666667	0.746259	0.985681
IdU	Microglia prolif. HP	0.0934066	0.7615	0.916215		DCX	Microglia area-HIP	-0.0502683	0.824192	0.985681
DCX	Microglia prolif. HP	0.50303	0.138334	0.543892		Post-DCX	Microglia area-HIP	0.0237221	0.916546	0.985681
PostDCX	Microglia prolif. HP	0.636364	0.0479117	0.3258		Plaques HP	Microglia area-HIP	0.22879	0.241574	0.985681
Microglia soma-HP	Microglia prolif. HP	-0.351648	0.2387	0.68029		Plaques CTX	Microglia area-HIP	-0.204545	0.349164	0.985681
Microglia_area HP	Microglia prolif. HP	-0.263736	0.383937	0.756744		Microglia soma -HP	Microglia area-HIP	0.667214	0.000105292	0.00200054
Δ Body weight	M-Score- HP	0.0523418	0.865152	0.935492		Δ Body weight	Microglia prolf.-HP	0.183316	0.35044	0.985681
Fur class	M-Score- HP	0.44699	0.125679	0.519651		Fur class	Microglia prolf.-HP	0.107208	0.587131	0.985681
RE5	M-Score- HP	-0.791209	0.00127502	0.0123859		RE 5	Microglia prolf.-HP	0.028462	0.885683	0.985681
RE12	M-Score- HP	-0.791209	0.00127502	0.0123859		RE 12	Microglia prolf.-HP	-0.166393	0.397414	0.985681
cRE	M-Score- HP	-0.587912	0.0345861	0.261317		cRE	Microglia prolf.-HP	-0.0350301	0.859536	0.985681
Social distance	M-Score- HP	-0.368132	0.215857	0.667195		Social distance	Microglia prolf.-HP	0.0908593	0.645649	0.985681
# of close contacts	M-Score- HP	0.336089	0.261546	0.684044		Follow events	Microglia prolf.-HP	0.0963328	0.625804	0.985681
Distance moved	M-Score- HP	-0.527473	0.0639549	0.383268		# of close contacts	Microglia prolf.-HP	-0.108508	0.58258	0.985681
Follow events	M-Score- HP	-0.340659	0.254706	0.68029		NORT DI	Microglia prolf.-HP	0.0481664	0.807701	0.985681
NORT DI	M-Score- HP	-0.203297	0.505315	0.798771		IdU	Microglia prolf.-HP	-0.277949	0.169183	0.828582
IdU	M-Score- HP	0.225275	0.459305	0.790703		DCX	Microglia prolf.-HP	0.123694	0.583401	0.985681
DCX	M-Score- HP	0.29697	0.404702	0.758854		Post-DCX	Microglia prolf.-HP	0.22536	0.313272	0.985681
PostDCX	M-Score- HP	0.0787879	0.828717	0.918323		Plaques HP	Microglia prolf.-HP	-0.0706076	0.721068	0.985681
Microglia soma-HP	M-Score- HP	0.340659	0.254706	0.68029		Plaques CTX	Microglia prolf.-HP	0.221344	0.31011	0.985681
Microglia_area HP	M-Score- HP	0.741758	0.00370131	0.0335586		Microglia soma -HP	Microglia prolf.-HP	-0.402299	0.0338112	0.317709
Microglia prolif. HP	M-Score- HP	-0.104396	0.734304	0.916215		Microglia area-HIP	Microglia prolf.-HP	-0.411056	0.0297786	0.317709
						Δ Body weight	Microgla activ. -HP	0.020033	0.919406	0.985681
						Fur class	Microgla activ. -HP	-0.176498	0.368951	0.985681
						RE 5	Microgla activ. -HP	-0.0262726	0.894426	0.985681
						RE 12	Microgla activ. -HP	0.000547345	0.997794	0.997794
						cRE	Microgla activ. -HP	0.221675	0.256925	0.985681
						Social distance	Microgla activ. -HP	0.20197	0.302695	0.985681
						Follow events	Microgla activ. -HP	0.282978	0.144531	0.823826
						# of close contacts	Microgla activ. -HP	-0.20222	0.302086	0.985681
						NORT DI	Microgla activ. -HP	-0.0700602	0.723146	0.985681
						IdU	Microgla activ. -HP	0.0126496	0.951096	0.985681
						DCX	Microgla activ. -HP	-0.504377	0.0166784	0.203715
						Post-DCX	Microgla activ. -HP	-0.431517	0.0449362	0.365909
						Plaques HP	Microgla activ. -HP	-0.0569239	0.773566	0.985681
						Plaques CTX	Microgla activ. -HP	-0.271739	0.209731	0.969299
						Microglia soma -HP	Microgla activ. -HP	0.0755337	0.702454	0.985681
						Microglia area-HIP	Microgla activ. -HP	-0.0175151	0.92951	0.985681
						Microglia prolf.-HP	Microgla activ. -HP	0.0613027	0.756648	0.985681
						Δ Body weight	M-Score-HP	-0.0592757	0.764466	0.985681
						Fur class	M-Score-HP	0.167535	0.394137	0.985681
						RE 5	M-Score-HP	0.141215	0.473512	0.985681
						RE 12	M-Score-HP	0.0651341	0.741934	0.985681
						cRE	M-Score-HP	0.0574713	0.771446	0.985681
						Social distance	M-Score-HP	0.000547345	0.997794	0.997794
						Follow events	M-Score-HP	-0.0487137	0.805556	0.985681
						# of close contacts	M-Score-HP	-0.0301411	0.878986	0.985681
						NORT DI	M-Score-HP	-0.355774	0.0631588	0.452768
						IdU	M-Score-HP	0.279316	0.167009	0.828582
						DCX	M-Score-HP	0.181305	0.41939	0.985681
						Post-DCX	M-Score-HP	0.144592	0.520876	0.985681
						Plaques HP	M-Score-HP	0.0437876	0.824902	0.985681
						Plaques CTX	M-Score-HP	-0.258893	0.232932	0.985681
						Microglia soma -HP	M-Score-HP	0.969896	0	0
						Microglia area-HIP	M-Score-HP	0.765189	2.10735e-06	7.20715e-05
						Microglia prolf.-HP	M-Score-HP	-0.406678	0.0317433	0.317709
						Microgla activ. -HP	M-Score-HP	0.0180624	0.927312	0.985681

## Sheet: Suppl F2
(A) Bland-Altmann plot: MG count
N= 15		Bias	9.267
		SD of bias	9.728
		95% Limits of Agreement
		From	-9.801
		To	28.33
(B) Bland-Altmann plot: MG proliferation
N= 15		Bias	-0.2
		SD of bias	1.014
		95% Limits of Agreement
		From	-2.188
		To	1.788
(D) Hippocampus: MG activation
	N		Pearson R:
STD	16			R	P value
ENR	28		STD	-0.7852	0.0042
			ENR	-0.03744	0.85
			-> Normailty test: passed
(E) Hippocampus: plaques & MG
	N		Pearson R:
STD	16			R	P value
ENR	28		STD	0.5143	0.0722
			ENR	-0.1572	0.4243
			-> Normailty test: passed
(F) Hippocampus : MG area & social distance
	N		Pearson R:
STD	16			R	P value
ENR	28		STD	-0.3414	0.2535
			ENR	-0.3013	0.1192
			-> Normailty test: passed
(H) Cortex plaques
Group	N	Mean	SD		Unpaired t test with Welch's correction
STD	12	0.3106	0.06313		P value	0.1059
ENR	23	0.362	0.12		P value summary	ns
					Significantly different (P < 0.05)?	No
					One- or two-tailed P value?	Two-tailed
					Welch-corrected t, df	t=1.662, df=32.97
					-> Normailty test: passed
(I) Cortex plaque size
Group	N	Mean	SD		Unpaired t test with Welch's correction
STD	12	43.16	5.938		P value	0.3358
ENR	23	45.52	8.104		P value summary	ns
					Significantly different (P < 0.05)?	No
					One- or two-tailed P value?	Two-tailed
					Welch-corrected t, df	t=0.9787, df=29.05
					-> Normailty test: passed
(J) Cortex MG size
Genotype	Housing	Mean	SD	N	Two-way ANOVA				Posthoc:	Bonferoni
NL	STD	60.0044	1.3017	4	Source of Variation	% of total variation	P value	F (DFn, DFd)		Adj. P Value
NL	ENR	60.1915	1.3901	12	Interaction	0.8143	0.235	F (1, 55) = 1.442	NL - NL-G-F
NL-G-F	STD	71.2263	3.44194	15	Genotype	0.5811	0.3149	F (1, 55) = 1.029	STD	<0.0001
NL-G-F	ENR	69.0014	3.42784	28	Housing	56.16	<0.0001	F (1, 55) = 99.43	ENR	<0.0001
					-> Normailty test: passed
(L) Cortex: MG proliferation
Genotype	Housing	Mean	SD	N	Two-way ANOVA				Posthoc:	Bonferoni
NL	STD	0.35789	0.407883	5	Source of Variation	% of total variation	P value	F (DFn, DFd)		Adj. P Value
NL	ENR	0.310145	0.297326	12	Interaction	0.1373	0.7116	F (1, 57) = 0.1381	NL - NL-G-F
NL-G-F	STD	1.85708	0.83248	16	Genotype	35.42	<0.0001	F (1, 57) = 35.63	STD	0.0027
NL-G-F	ENR	2.00838	1.06867	28	Housing	0.03715	0.8474	F (1, 57) = 0.03737	ENR	<0.0001
					-> Normailty test: passed
(M) Cortex: MG activation
Group	N	Mean	SD		Unpaired t test with Welch's correction
STD	16	9.395	5.061		P value	0.0387
ENR	28	12.35	4.01		P value summary	*
					Significantly different (P < 0.05)?	Yes
					One- or two-tailed P value?	Two-tailed
					Welch-corrected t, df	t=2.135, df=42
					-> Normailty test: passed
(N) Cortex: MG activation & plaques
	N		Pearson R:
STD	16			R	P value
ENR	28		STD	0.7927	0.0036
			ENR	-0.3111	0.1485
			-> Normailty test: passed
(O) Cortex: MG & social score
	N		Pearson R:
STD	16			R	P value
ENR	28			0.04308	0.8001
			-> Normailty test: passed

## Sheet: Suppl F3
Cortex:
NL-G-F STD								NL-G-F ENR
var1	var2	correlation	p_value	p_fdr				var1	var2	correlation	p_value	p_fdr
% Plaques -CTX	Plaque size -CTX	0.0776778	0.820417	0.846488				% Plaques CTX	Plaque size CTX	0.722542	9.86761e-05	0.000986761
% Plaques -CTX	% MG -CTX	0.66065	0.0269069	0.134535				% Plaques CTX	% MG CTX	0.0942735	0.668752	0.743058
Plaque size -CTX	% MG -CTX	0.509124	0.10971	0.354387				Plaque size CTX	% MG CTX	0.26042	0.23009	0.46018
% Plaques -CTX	MG activation -CTX	0.211084	0.533259	0.761799				% Plaques CTX	MG activation CTX	-0.124465	0.571506	0.714382
Plaque size -CTX	MG activation -CTX	0.792731	0.00361161	0.0361161				Plaque size CTX	MG activation CTX	-0.3111	0.148479	0.371198
% MG -CTX	MG activation -CTX	0.35385	0.178761	0.354387				% MG CTX	MG activation CTX	-0.190719	0.33098	0.551633
% Plaques -CTX	M-score -CTX	0.408206	0.212632	0.354387				% Plaques CTX	M-score CTX	0.0292466	0.894614	0.894614
Plaque size -CTX	M-score -CTX	0.066274	0.846488	0.846488				Plaque size CTX	M-score CTX	0.152378	0.487623	0.696604
% MG -CTX	M-score -CTX	0.341183	0.195924	0.354387				% MG CTX	M-score CTX	0.494894	0.00741983	0.0370991
MG activation -CTX	M-score -CTX	0.0965387	0.722093	0.846488				MG activation CTX	M-score CTX	-0.352182	0.0660629	0.22021
Hippocampus:
NL-G-F STD								NL-G-F ENR
var1	var2	correlation	p_value	p_fdr				var1	var2	correlation	p_value	p_fdr
% Plaques -HP	Plaque size -HP	0.35973	0.227325	0.398567				% Plaques -HP	Plaque size -HP	0.535919	0.00328884	0.0164442
% Plaques -HP	% MG -HP	-0.141304	0.645182	0.739165				% Plaques -HP	% MG -HP	0.245823	0.207336	0.672186
Plaque size -HP	% MG -HP	0.398365	0.177589	0.398567				Plaque size -HP	% MG -HP	0.216326	0.268874	0.672186
% Plaques -HP	MG activation -HP	-0.785228	0.00418921	0.0398724				% Plaques -HP	MG activation -HP	-0.0139107	0.94399	0.962109
Plaque size -HP	MG activation -HP	0.514273	0.0721746	0.360873				Plaque size -HP	MG activation -HP	-0.157229	0.424271	0.824892
% MG -HP	MG activation -HP	0.491866	0.0529656	0.360873				% MG -HP	MG activation -HP	-0.0505108	0.798526	0.962109
% Plaques -HP	M-score -HP	0.132855	0.665249	0.739165				% Plaques -HP	M-score -HP	0.0552879	0.779914	0.962109
Plaque size -HP	M-score -HP	0.0352899	0.908879	0.908879				Plaque size -HP	M-score -HP	0.134522	0.494935	0.824892
% MG -HP	M-score -HP	0.396369	0.12853	0.398567				% MG -HP	M-score -HP	0.742889	5.9647e-06	5.9647e-05
MG activation -HP	M-score -HP	-0.30212	0.25542	0.398567				MG activation -HP	M-score -HP	-0.00940664	0.962109	0.962109
